# Supplementary material for: Analytical and computational workflow for in-depth analysis of oxidized complex lipids in blood plasma
Source: Nat Commun. 2022 Nov 1;13:6547. doi: 10.1038/s41467-022-33225-9 (PMC9626469; doi:10.1038/s41467-022-33225-9)
Supplement: Supplementary file 7 — Supplementary Data 4 [file 41467_2022_33225_MOESM7_ESM.xlsx]

## Sheet: Lipids for in silico oxidation
PC	TG	CE
PC(16:0_18:1)	TG(14:0_16:0_18:1)	CE(18:1)
PC(16:0_18:2)	TG(16:0_16:0_18:1)	CE(18:2)
PC(16:0_20:3)	TG(16:0_16:0_18:2)	CE(18:3)
PC(16:0_20:4)	TG(16:0_16:1_18:2)	CE(20:2)
PC(16:0_22:4)	TG(16:0_18:0_18:1)	CE(20:3)
PC(16:0_22:5)	TG(16:0_18:0_18:2)	CE(20:4)
PC(16:0_22:6)	TG(16:0_18:1_18:1)	CE(20:5)
PC(18:0_18:2)	TG(16:0_18:1_18:2)	CE(22:2)
PC(18:0_20:3)	TG(16:0_18:1_20:4)	CE(22:4)
PC(18:0_20:4)	TG(16:0_18:1_22:4)	CE(22:5)
PC(18:0_22:4)	TG(16:0_18:2_18:2)	CE(22:6)
PC(18:0_22:5)	TG(16:0_18:2_20:3)
PC(18:1_18:2)	TG(16:0_18:2_22:6)
PC(18:1_20:4)	TG(18:0_18:1_18:2)
PC(O-16:0_20:4)	TG(18:1_18:1_18:2)
PC(P-16:0_20:4)	TG(18:1_18:1_18:3)
PC(P-18:0_20:4)	TG(18:1_18:1_20:4)
