# Supplementary material for: Analytical and computational workflow for in-depth analysis of oxidized complex lipids in blood plasma
Source: Nat Commun. 2022 Nov 1;13:6547. doi: 10.1038/s41467-022-33225-9 (PMC9626469; doi:10.1038/s41467-022-33225-9)
Supplement: Supplementary file 8 — Supplementary Data 5 [file 41467_2022_33225_MOESM8_ESM.xlsx]

## Sheet: Supplementary Data 5.1
ID_fatty acyl level	ID_modification type level	ID_modification position level	Neutral formula	Neutral theoretical mass	Adduct	Ion formula	Ion theoretical mass	Ion measured mass	Δppm	RT	Unoxidized FA fragment (m/z and ion formula)		Oxidized FA fragment (m/z and ion formula)		Modification type-specific fragments (m/z and ion formula)		Modification position-specific fragments (m/z and ion formula)
PC(16:1_18:2<O>)	NA	NA	C42H78NO9P	771.541	[M+HCOO]-	C43H79NO11P	816.54	816.54	0.830456	12	253.217	C16H29O2	295.228	C18H31O3	no water loss	NA	NA	NA
PC(16:0_18:3<O>)	NA	NA	C42H78NO9P	771.541	[M+HCOO]-	C43H79NO11P	816.54	816.54	0.952924	12.4	16:0 not seen	NA	293.216	C18H31O3	no water loss	NA	NA	NA
PC(16:0_18:2<O>)	PC(16:0_18:2<OH>)	NA	C42H80NO9P	773.557	[M+HCOO]-	C43H81NO11P	818.555	818.556	0.522995	12.6	255.233	C16H31O2	295.228	C18H31O3	277.218	C18H29O2	NA	NA
PC(16:0_18:2<O>)	PC(16:0_18:2<OH>)	PC(16:0_18:2<OH{13}>)	C42H80NO9P	773.557	[M+HCOO]-	C43H81NO11P	818.555	818.556	0.278662	13.4	255.232	C16H31O2	295.227	C18H31O3	277.218	C18H29O2	195.139	C12H19O2
PC(16:0_18:2<O>)	PC(16:0_18:2<OH>)	PC(16:0_18:2<OH{9}>)	C42H80NO9P	773.557	[M+HCOO]-	C43H81NO11P	818.555	818.556	0.522995	13.6	255.233	C16H31O2	295.228	C18H31O3	277.217	C18H29O2	171.103	C9H15O3
PC(16:0<O>_18:2)	NA	NA	C42H80NO9P	773.557	[M+HCOO]-	C43H81NO11P	818.555	818.556	0.522995	15.7	279.228	C18H31O2	271.223	C16H31O3	no water loss	NA	NA	NA
PC(16:0_18:1<O>)	NA	NA	C42H82NO9P	775.573	[M+HCOO]-	C43H83NO11P	820.571	820.571	0.338789	14.2	255.233	C16H31O2	297.242	C18H33O3	NA	NA	NA	NA
PC(16:0<O>_18:1)	NA	NA	C42H82NO9P	775.573	[M+HCOO]-	C43H83NO11P	820.571	820.571	-0.0268106	16.9	281.248	C18H33O2	271.228	C16H31O3	no water loss	NA	NA	NA
PC(16:0_18:2<2O>)	PC(16:0_18:2<OH,O>)	PC(16:0_18:2<OH,O{9}>)	C42H80NO10P	789.552	[M+HCOO]-	C43H81NO12P	834.55	834.551	1.45408	11.6	255.233	C16H31O2	311.224	C18H31O4	293.212	C18H29O3	171.103	C9H15O3
PC(16:0_18:2<2O>)	PC(16:0_18:2<OOH>)	NA	C42H80NO10P	789.552	[M+HCOO]-	C43H81NO12P	834.55	834.551	1.0946	12.8	255.233	C16H31O2	293.212	C18H29O3	NA	NA	NA	NA
PC(16:0_18:2<2O>)	PC(16:0_18:2<OOH>)	PC(16:0_18:2<OOH{13}>)	C42H80NO10P	789.552	[M+HCOO]-	C43H81NO12P	834.55	834.551	0.495476	13.4	255.233	C16H31O2	293.212	C18H29O3	307.228	C19H31O3	113.0971; 223.1346	C7H13O; C13H19O3
PC(16:0_18:2<2O>)	PC(16:0_18:2<OOH>)	PC(16:0_18:2<OOH{9}>)	C42H80NO10P	789.552	[M+HCOO]-	C43H81NO12P	834.55	834.551	0.495476	13.6	255.233	C16H31O2	293.212	C18H29O3	NA	NA	185.119	C10H17O3
PC(16:0_18:1<2O>)	PC(16:0_18:1<OOH>)	NA	C42H82NO10P	791.568	[M+HCOO]-	C43H83NO12P	836.566	836.567	1.15161	14.3	255.231	C16H31O2	295.228	C18H31O3	NA	NA	NA	NA
PC(16:0_20:5<O>)	NA	NA	C44H78NO9P	795.541	[M+HCOO]-	C45H79NO11P	840.54	840.541	1.28263	12.8	255.233	C16H31O2	317.214	C20H29O3	no water loss	NA	NA	NA
PC(18:2_18:2<O>)	PC(18:2_18:2<OH>)	NA	C44H80NO9P	797.557	[M+HCOO]-	C45H81NO11P	842.555	842.557	1.45759	12.5	279.233	C18H31O2	295.228	C18H31O3	277.215	C18H29O2	NA	NA
PC(16:0_20:4<O>)	PC(16:0_20:4<OH>)	PC(16:0_20:4<OH{13}>)	C44H80NO9P	797.557	[M+HCOO]-	C45H81NO11P	842.555	842.557	2.05102	13.2	255.233	C16H31O2	319.23	C20H31O3	301.217	C20H29O2	193.124	C12H17O2
PC(16:0_20:4<O>)	PC(16:0_20:4<OH>)	PC(16:0_20:4<OH{15}>)	C44H80NO9P	797.557	[M+HCOO]-	C45H81NO11P	842.555	842.557	1.93234	13.6	255.233	C16H31O2	319.227	C20H31O3	301.216	C20H29O2	175.1488; 219.1393	C13H19; C14H19O2
PC(16:0_20:4<O>)	PC(16:0_20:4<OH>)	PC(16:0_20:4<OH{12}>)	C44H80NO9P	797.557	[M+HCOO]-	C45H81NO11P	842.555	842.556	1.22022	14.2	255.233	C16H31O2	319.228	C20H31O3	301.217	C20H29O2	179.108	C11H15O2
PC(16:0_20:4<O>)	PC(16:0_20:4<OH>)	PC(16:0_20:4<OH{11}>)	C44H80NO9P	797.557	[M+HCOO]-	C45H81NO11P	842.555	842.556	1.22022	14	255.233	C16H31O2	319.228	C20H31O3	301.217	C20H29O2	167.108	C10H15O2
PC(16:0_20:4<O>)	PC(16:0_20:4<OH>)	PC(16:0_20:4<OH{8}>)	C44H80NO9P	797.557	[M+HCOO]-	C45H81NO11P	842.555	842.556	1.3389	14.5	255.233	C16H31O2	319.228	C20H31O3	301.218	C20H29O2	155.072	C8H11O3
PC(16:0_20:4<O>)	PC(16:0_20:4<OH>)	PC(16:0_20:4<OH{9}>)	C44H80NO9P	797.557	[M+HCOO]-	C45H81NO11P	842.555	842.556	1.3389	14.5	255.233	C16H31O2	319.228	C20H31O3	301.218	C20H29O2	123.0816; 167.0710	C8H11O; C9H11O3
PC(16:0_20:4<O>)	PC(16:0_20:4<OH>)	PC(16:0_20:4<OH{5}>)	C44H80NO9P	797.557	[M+HCOO]-	C45H81NO11P	842.555	842.558	2.88183	15.1	255.233	C16H31O2	319.228	C20H31O3	301.216	C20H29O2	115.04	C5H7O3
PC(18:1_18:2<O>)	NA	NA	C44H82NO9P	799.573	[M+HCOO]-	C45H83NO11P	844.571	844.573	1.98681	12.8	281.25	C18H33O2	295.228	C18H31O3	no water loss	NA	NA	NA
PC(16:0_20:3<O>)	PC(16:0_20:3<OH>)	PC(16:0_20:3<OH{12}>)	C44H82NO9P	799.573	[M+HCOO]-	C45H83NO11P	844.571	844.573	1.98681	14.3	255.233	C16H31O2	321.243	C20H33O3	303.233	C20H31O2	181.124	C11H17O2
PC(18:0_18:2<O>)	NA	NA	C44H84NO9P	801.588	[M+HCOO]-	C45H85NO11P	846.587	846.59	3.81296	14.6	283.265	C18H35O2	295.228	C18H31O3	no water loss	NA	NA	NA
PC(16:0_20:2<O>)	PC(16:0_20:2<OH>)	NA	C44H84NO9P	801.588	[M+HCOO]-	C45H85NO11P	846.587	846.59	3.81296	14.6	255.234	C16H31O2	323.261	C20H35O3	305.249	C20H33O2	NA	NA
PC(18:0_18:2<O>)	NA	NA	C44H84NO9P	801.588	[M+HCOO]-	C45H85NO11P	846.587	846.587	0.623681	14.8	283.264	C18H35O2	295.228	C18H31O3	no water loss	NA	NA	NA
PC(18:0_18:2<O>)	PC(18:0_18:2<OH>)	PC(18:0_18:2<OH{13}>)	C44H84NO9P	801.588	[M+HCOO]-	C45H85NO11P	846.587	846.587	0.623681	15	283.264	C18H35O2	295.228	C18H31O3	277.217	C18H29O2	195.139	C12H19O2
PC(18:0_18:2<O>)	PC(18:0_18:2<OH>)	PC(18:0_18:2<OH{9}>)	C44H84NO9P	801.588	[M+HCOO]-	C45H85NO11P	846.587	846.587	0.623681	15.3	283.264	C18H35O2	295.228	C18H31O3	277.217	C18H29O2	171.103	C9H15O3
PC(16:0_18:2<3O>)	PC(16:0_18:2<OOH,OH>)	NA	C42H80NO11P	805.547	[M+HCOO]-	C43H81NO13P	850.545	850.546	0.704137	11.7	255.233	C16H31O2	309.206	C18H29O4	291.198	C18H27O3	NA	NA
PC(16:0_20:4<2O>)	PC(16:0_20:4<OH,O>)	NA	C44H80NO10P	813.552	[M+HCOO]-	C45H81NO12P	858.55	858.552	1.99581	11.1	255.233	C16H31O2	335.223	C20H31O4	317.213	C20H39O3	NA	NA
PC(16:0_20:4<2O>)	NA	NA	C44H80NO10P	813.552	[M+HCOO]-	C45H81NO12P	858.55	858.552	1.99581	12	255.233	C16H31O2	335.223	C20H31O4	no water loss	NA	NA	NA
PC(16:0_20:4<2O>)	PC(16:0_20:4<OOH>)	NA	C44H80NO10P	813.552	[M+HCOO]-	C45H81NO12P	858.55	858.552	1.99581	13.3	255.234	C16H31O2	317.21	C20H29O3	NA	NA	NA	NA
PC(16:0_20:4<2O>)	PC(16:0_20:4<OOH>)	PC(16:0_20:4<OOH{15}>)	C44H80NO10P	813.552	[M+HCOO]-	C45H81NO12P	858.55	858.552	1.99581	13.5	255.233	C16H31O2	317.214	C20H29O3	NA	NA	113.097	C7H13O
PC(16:0_20:4<2O>)	PC(16:0_20:4<OOH>)	PC(16:0_20:4<OOH{12}>)	C44H80NO10P	813.552	[M+HCOO]-	C45H81NO12P	858.55	858.552	1.99581	13.9	255.233	C16H31O2	317.211	C20H29O3	331.228	C21H31O3	153.128	C10H17O3
PC(16:0_20:4<2O>)	PC(16:0_20:4<OOH>)	PC(16:0_20:4<OOH{7}>)	C44H80NO10P	813.552	[M+HCOO]-	C45H81NO12P	858.55	858.552	1.99581	14.4	255.233	C16H31O2	317.214	C20H29O3	273.2231; 331.2275	C19H29O; C21H31O3	219.175	C15H23O
PC(18:1_18:2<2O>)	PC(18:1_18:2<OOH>)	NA	C44H82NO10P	815.568	[M+HCOO]-	C45H83NO12P	860.566	860.568	2.16532	13.8	281.248	C18H33O2	293.211	C18H29O3	no 311.2222	NA	NA	NA
PC(16:0_20:3<2O>)	PC(16:0_20:3<OOH>)	NA	C44H82NO10P	815.568	[M+HCOO]-	C45H83NO12P	860.566	860.568	2.16532	13.8	255.234	C16H31O2	319.263	C20H31O3	NA	NA	NA	NA
PC(16:0_20:3<2O>)	PC(16:0_20:3<OOH>)	NA	C44H82NO10P	815.568	[M+HCOO]-	C45H83NO12P	860.566	860.568	2.16532	14.0, 14.5	255.233	C16H31O2	319.228	C20H31O3	333.244	C21H33O3	NA	NA
PC(18:0_18:2<2O>)	PC(18:0_18:2<OOH>)	NA	C44H84NO10P	817.583	[M+HCOO]-	C45H85NO12P	862.581	862.583	1.52264	14.6	283.265	C18H35O2	293.213	C18H29O3	NA	NA	NA	NA
PC(18:0_18:2<2O>)	PC(18:0_18:2<OOH>)	PC(18:0_18:2<OOH{13}>)	C44H84NO10P	817.583	[M+HCOO]-	C45H85NO12P	862.581	862.585	3.6094	15.1	283.264	C18H35O2	293.212	C18H29O3	307.229	C19H31O3	113.0972; 195.1390; 223.1343	C7H13O; C12H19O2; C13H19O3
PC(16:0_22:6<O>)	PC(16:0_22:6<OH>)	PC(16:0_22:6<O{16}>)	C46H80NO9P	821.557	[M+HCOO]-	C47H81NO11P	866.555	866.555	0.147827	13.5	255.233	C16H31O2	343.227	C22H31O3	no water loss	NA	233.155	C15H21O2
PC(16:0_22:6<O>)	PC(16:0_22:5<ep>)	PC(16:0_22:5<ep{7-8}>)	C46H80NO9P	821.557	[M+HCOO]-	C47H81NO11P	866.555	866.555	0.147827	14.5	255.233	C16H31O2	343.229	C22H31O3	no water loss	NA	109.0660; 189.1656	C7H9O; C14H21
PC(16:0_22:5<O>)	PC(16:0_22:5<OH>)	NA	C46H82NO9P	823.573	[M+HCOO]-	C47H83NO11P	868.571	868.573	2.50757	13.7	255.233	C16H31O2	345.245	C22H33O3	327.229	C22H31O2	NA	NA
PC(18:1_20:4<O>)	NA	NA	C46H82NO9P	823.573	[M+HCOO]-	C47H83NO11P	868.571	868.573	2.50757	14.5	281.248	C18H33O2	319.228	C20H31O3	no water loss	NA	NA	NA
PC(18:0_20:5<O>)	NA	NA	C46H82NO9P	823.573	[M+HCOO]-	C47H83NO11P	868.571	868.573	2.50757	15	283.264	C18H35O2	NA	NA	NA	NA	NA	NA
PC(18:1_20:3<O>)	NA	NA	C46H84NO9P	825.588	[M+HCOO]-	C47H85NO11P	870.587	870.587	0.606488	14.4	281.249	C18H33O2	321.244	C20H33O3	NA	NA	NA	NA
PC(18:0_20:4<O>)	PC(18:0_20:4<OH>)	NA	C46H84NO9P	825.588	[M+HCOO]-	C47H85NO11P	870.587	870.587	0.606488	15.3	283.263	C18H35O2	319.228	C20H31O3	301.217	C20H29O2	NA	NA
PC(18:0_20:4<O>)	PC(18:0_20:4<OH>)	PC(18:0_20:4<OH{11}>)	C46H84NO9P	825.588	[M+HCOO]-	C47H85NO11P	870.587	870.587	0.606488	15.7	283.264	C18H35O2	319.228	C20H31O3	301.217	C20H29O2	167.107	C10H15O2
PC(18:0_20:4<O>)	PC(18:0_20:4<OH>)	PC(18:0_20:4<OH{8}>)	C46H84NO9P	825.588	[M+HCOO]-	C47H85NO11P	870.587	870.587	0.606488	16.2	283.264	C18H35O2	319.228	C20H31O3	301.218	C20H29O2	155.071	C8H11O3
PC(18:0_20:4<O>)	PC(18:0_20:4<OH>)	PC(18:0_20:4<OH{9}>)	C46H84NO9P	825.588	[M+HCOO]-	C47H85NO11P	870.587	870.587	0.606488	16.2	283.264	C18H35O2	319.228	C20H31O3	301.218	C20H29O2	167.072	C9H11O3
PC(16:0_22:6<2O>)	NA	NA	C46H80NO10P	837.552	[M+HCOO]-	C47H81NO12P	882.55	882.549	-0.777859	13.4	255.233	C16H31O2	359.223	C22H31O4	no water loss	NA	NA	NA
PC(18:0_20:4<2O>)	NA	NA	C46H84NO10P	841.583	[M+HCOO]-	C47H85NO12P	886.581	886.583	1.48142	13.1	283.265	C18H35O2	335.224	C20H31O4	no water loss	NA	NA	NA
PC(18:0_20:4<2O>)	PC(18:0_20:4<OOH>)	PC(18:0_20:4<OOH{15}>)	C46H84NO10P	841.583	[M+HCOO]-	C47H85NO12P	886.581	886.583	1.48142	15.3	283.265	C18H35O2	317.211	C20H29O3	NA	NA	113.097	C7H13O
PC(18:0_20:4<2O>)	PC(18:0_20:4<OOH>)	NA	C46H84NO10P	841.583	[M+HCOO]-	C47H85NO12P	886.581	886.583	1.48142	15.6	283.265	C18H35O2	317.213	C20H29O3	273.2236; 331.2300	C19H29O; C21H31O3	NA	NA
PC(18:0_20:4<2O>)	PC(18:0_20:4<OOH>)	PC(18:0_20:4<OOH{7}>)	C46H84NO10P	841.583	[M+HCOO]-	C47H85NO12P	886.581	886.583	1.48142	16	283.266	C18H35O2	318.213	C20H29O4	273.22	C19H29O	219.175	C15H23O
PC(18:0_22:6<O>)	NA	NA	C48H84NO9P	849.588	[M+HCOO]-	C49H85NO11P	894.587	894.587	0.478433	15.5	283.264	C18H35O2	343.226	C22H31O3	no water loss	NA	NA	NA

## Sheet: Supplementary Data 5.2
ID_fatty acyl level	ID_modification type level	ID_modification position level	Neutral formula	Neutral theoretical mass	Adduct	Ion formula	Ion theoretical mass	Ion measured mass	Δppm	RT	Unoxidized FA fragment (m/z and ion formula)		Oxidized FA fragment (m/z and ion formula)		Modification type-specific fragments (m/z and ion formula)		Modification position-specific fragments (m/z and ion formula)
PC(16:1_18:2<O>)	NA	NA	C42H78NO9P	771.541	[M+HCOO]-	C43H79NO11P	816.54	816.54	0.830456	12	253.218	C16H29O2	295.229	C18H31O3	no water loss	NA	NA	NA
PC(16:0_18:2<O>)	PC(16:0_18:2<OH>)	NA	C42H80NO9P	773.557	[M+HCOO]-	C43H81NO11P	818.555	818.556	0.522995	12.6	255.233	C16H31O2	295.228	C18H31O3	277.217	C18H29O2	NA	NA
PC(16:0_18:2<O>)	PC(16:0_18:2<OH>)	PC(16:0_18:2<OH{13}>)	C42H80NO9P	773.557	[M+HCOO]-	C43H81NO11P	818.555	818.556	0.278662	13.4	255.233	C16H31O2	295.228	C18H31O3	277.218	C18H29O2	195.139	C12H19O2
PC(16:0_18:2<O>)	PC(16:0_18:2<OH>)	PC(16:0_18:2<OH{9}>)	C42H80NO9P	773.557	[M+HCOO]-	C43H81NO11P	818.555	818.556	0.522995	13.6	255.233	C16H31O2	295.228	C18H31O3	277.217	C18H29O2	171.103	C9H15O3
PC(16:0<O>_18:2)	PC(16:0<O>_18:2)	NA	C42H80NO9P	773.557	[M+HCOO]-	C43H81NO11P	818.555	818.556	0.522995	15.7	279.228	C18H31O2	271.223	C16H31O3	NA	NA	NA	NA
PC(16:0_18:1<O>)	NA	NA	C42H82NO9P	775.573	[M+HCOO]-	C43H83NO11P	820.571	820.571	0.338789	14.4	255.233	C16H31O2	297.244	C18H33O3	NA	NA	NA	NA
PC(16:0<O>_18:1)	PC(16:0<O>_18:1)	NA	C42H82NO9P	775.573	[M+HCOO]-	C43H83NO11P	820.571	820.571	-0.0268106	16.9	281.249	C18H33O2	271.227	C16H31O3	NA	NA	NA	NA
PC(16:0_18:2<2O>)	PC(16:0_18:2<OH,O>)	PC(16:0_18:2<OH,O{9}>)	C42H80NO10P	789.552	[M+HCOO]-	C43H81NO12P	834.55	834.551	1.45408	11.6	255.234	C16H31O2	311.223	C18H31O4	293.212	C18H29O3	171.102	C9H15O3
PC(16:0_18:2<2O>)	NA	NA	C42H80NO10P	789.552	[M+HCOO]-	C43H81NO12P	834.55	834.551	1.0946	12	255.233	C16H31O2	311.224	C18H31O4	no water loss	NA	NA	NA
PC(16:0_18:2<2O>)	PC(16:0_18:2<OOH>)	NA	C42H80NO10P	789.552	[M+HCOO]-	C43H81NO12P	834.55	834.551	1.0946	12.6	255.234	C16H31O2	293.215	C18H29O3	NA	NA	NA	NA
PC(16:0_18:2<2O>)	PC(16:0_18:2<OOH>)	PC(16:0_18:2<OOH{13}>)	C42H80NO10P	789.552	[M+HCOO]-	C43H81NO12P	834.55	834.551	0.495476	13.2	255.233	C16H31O2	293.212	C18H29O3	307.228	C19H31O3	195.1395; 113.0972	C12H19O2; C7H13O
PC(16:0_18:2<2O>)	PC(16:0_18:2<OOH>)	PC(16:0_18:2<OOH{9}>)	C42H80NO10P	789.552	[M+HCOO]-	C43H81NO12P	834.55	834.551	0.495476	13.4	255.233	C16H31O2	293.212	C18H29O3	307.228	C19H31O3	185.119	C10H17O3
PC(16:0_18:1<2O>)	PC(16:0_18:1<OOH>)	NA	C42H82NO10P	791.568	[M+HCOO]-	C43H83NO12P	836.566	836.567	1.15161	14.3	255.234	C16H31O2	295.228	C18H31O3	NA	NA	NA	NA
PC(16:0_20:5<O>)	NA	NA	C44H78NO9P	795.541	[M+HCOO]-	C45H79NO11P	840.54	840.541	1.28263	12.8	255.233	C16H31O2	317.214	C20H29O3	no water loss	NA	NA	NA
PC(16:0_20:4<O>)	PC(16:0_20:4<OH>)	PC(16:0_20:4<OH{13}>)	C44H80NO9P	797.557	[M+HCOO]-	C45H81NO11P	842.555	842.557	2.05102	13.2	255.233	C16H31O2	319.229	C20H31O3	301.218	C20H29O2	193.124	C12H17O2
PC(16:0_20:4<O>)	PC(16:0_20:4<OH>)	PC(16:0_20:4<OH{15}>)	C44H80NO9P	797.557	[M+HCOO]-	C45H81NO11P	842.555	842.557	1.93234	13.5	255.233	C16H31O2	319.228	C20H31O3	301.217	C20H29O2	175.1495; 219.1393	C13H19; C14H19O2
PC(16:0_20:4<O>)	PC(16:0_20:4<OH>)	PC(16:0_20:4<OH{11}>)	C44H80NO9P	797.557	[M+HCOO]-	C45H81NO11P	842.555	842.556	1.22022	13.8	255.233	C16H31O2	319.228	C20H31O3	301.218	C20H29O2	149.0973; 167.1078	C10H13O; C10H15O2
PC(16:0_20:4<O>)	PC(16:0_20:4<OH>)	PC(16:0_20:4<OH{12}>)	C44H80NO9P	797.557	[M+HCOO]-	C45H81NO11P	842.555	842.556	1.22022	14	255.233	C16H31O2	319.228	C20H31O3	301.217	C20H29O2	179.108	C11H15O2
PC(16:0_20:4<O>)	PC(16:0_20:4<OH>)	PC(16:0_20:4<OH{7}>)	C44H80NO9P	797.557	[M+HCOO]-	C45H81NO11P	842.555	842.556	1.3389	14.3	255.233	C16H31O2	319.228	C20H31O3	301.218	C20H29O2	141.055	C7H9O3
PC(16:0_20:4<O>)	PC(16:0_20:4<OH>)	PC(16:0_20:4<OH{8}>)	C44H80NO9P	797.557	[M+HCOO]-	C45H81NO11P	842.555	842.556	1.3389	14.4	255.233	C16H31O2	319.228	C20H31O3	301.218	C20H29O2	155.072	C8H11O3
PC(16:0_20:4<O>)	PC(16:0_20:4<OH>)	PC(16:0_20:4<OH{5}>)	C44H80NO9P	797.557	[M+HCOO]-	C45H81NO11P	842.555	842.558	2.88183	15	255.233	C16H31O2	319.229	C20H31O3	301.218	C20H29O2	115.04	C5H7O3
PC(18:1_18:2<O>)	NA	NA	C44H82NO9P	799.573	[M+HCOO]-	C45H83NO11P	844.571	844.573	1.98681	13	281.25	C18H33O2	295.228	C18H31O3	NA	NA	NA	NA
PC(16:0_20:3<O>)	PC(16:0_20:3<OH>)	PC(16:0_20:3<OH{11}>)	C44H82NO9P	799.573	[M+HCOO]-	C45H83NO11P	844.571	844.573	1.98681	14.2	255.233	C16H31O2	321.244	C20H33O3	303.234	C20H31O2	169.124	C10H17O2
PC(16:0_20:3<O>)	PC(16:0_20:3<OH>)	PC(16:0_20:3<OH{12}>)	C44H82NO9P	799.573	[M+HCOO]-	C45H83NO11P	844.571	844.573	1.98681	14.3	255.233	C16H31O2	321.244	C20H33O3	303.234	C20H31O2	181.1236; 209.1192	C11H17O2; C12H17O3
PC(16:0_20:4<2O>)	NA	NA	C44H80NO10P	813.552	[M+HCOO]-	C45H81NO12P	858.55	858.552	1.99581	11.2, 12.0, 12.6	255.234	C16H31O2	335.225	C20H31O4	no water loss	NA	NA	NA
PC(16:0_20:4<2O>)	PC(16:0_20:4<OOH>)	PC(16:0_20:4<OOH{15}>)	C44H80NO10P	813.552	[M+HCOO]-	C45H81NO12P	858.55	858.552	1.99581	13.6	255.233	C16H31O2	317.212	C20H29O3	331.229	C21H31O3	113.097	C7H13O
PC(16:0_20:4<2O>)	PC(16:0_20:4<OOH>)	PC(16:0_20:4<OOH{12}>)	C44H80NO10P	813.552	[M+HCOO]-	C45H81NO12P	858.55	858.552	1.99581	13.9	255.233	C16H31O2	317.212	C20H29O3	273.2220; 331.2289	C19H29O; C21H31O3	153.125	C10H17O3
PC(16:0_20:4<2O>)	PC(16:0_20:4<OOH>)	PC(16:0_20:4<OOH{7}>)	C44H80NO10P	813.552	[M+HCOO]-	C45H81NO12P	858.55	858.552	1.99581	14.4	255.233	C16H31O2	317.214	C20H29O3	273.2224; 299.2039	C19H29O; C20H27O2	219.175	C15H23O
PC(18:1_18:2<2O>)	PC(18:1_18:2<OOH>)	NA	C44H82NO10P	815.568	[M+HCOO]-	C45H83NO12P	860.566	860.568	2.16532	14.1	NA	NA	293.213	C18H29O3	NA	NA	NA	NA
PC(16:0_20:3<2O>)	PC(16:0_20:3<OOH>)	NA	C44H82NO10P	815.568	[M+HCOO]-	C45H83NO12P	860.566	860.568	2.16532	14.1	255.232	C16H31O2	319.229	C20H31O3	333.245	C21H33O3	NA	NA
PC(16:0_20:3<2O>)	PC(16:0_20:3<OOH>)	NA	C44H82NO10P	815.568	[M+HCOO]-	C45H83NO12P	860.566	860.568	2.16532	14.2	255.233	C16H31O2	319.228	C20H31O3	333.243	C21H33O3	NA	NA
PC(18:0_18:2<2O>)	NA	NA	C44H84NO10P	817.583	[M+HCOO]-	C45H85NO12P	862.581	862.583	1.52264	13.6	283.263	C18H35O2	311.224	C18H31O4	no water loss	NA	NA	NA
PC(18:0_18:2<2O>)	PC(18:0_18:2<OOH>)	NA	C44H84NO10P	817.583	[M+HCOO]-	C45H85NO12P	862.581	862.583	1.52264	14.5	283.265	C18H35O2	293.213	C18H29O3	NA	NA	NA	NA
PC(18:0_18:2<2O>)	PC(18:0_18:2<OOH>)	PC(18:0_18:2<OOH{13}>)	C44H84NO10P	817.583	[M+HCOO]-	C45H85NO12P	862.581	862.585	3.6094	15	283.265	C18H35O2	293.213	C18H29O3	307.228	C19H31O3	113.0974; 195.1375; 223.1343	C7H13O; C12H19O2; C13H19O3
PC(18:0_18:2<2O>)	PC(18:0_18:2<OOH>)	PC(18:0_18:2<OOH{9}>)	C44H84NO10P	817.583	[M+HCOO]-	C45H85NO12P	862.581	862.585	3.6094	15.1	283.266	C18H35O2	293.213	C18H29O3	307.228	C19H31O3	185.118	C10H17O3
PC(18:0_18:2<2O>)	PC(18:0_18:2<OOH>)	NA	C44H84NO10P	817.583	[M+HCOO]-	C45H85NO12P	862.581	862.583	1.52264	15.5	283.264	C18H35O2	293.212	C18H29O3	NA	NA	NA	NA
PC(16:0_22:6<O>)	NA	NA	C46H80NO9P	821.557	[M+HCOO]-	C47H81NO11P	866.555	866.555	0.147827	13.1	255.232	C16H31O2	343.228	C22H31O3	no water loss	NA	NA	NA
PC(16:0_22:6<O>)	PC(16:0_22:6<OH>)	PC(16:0_22:6<OH{16}>)	C46H80NO9P	821.557	[M+HCOO]-	C47H81NO11P	866.555	866.555	0.147827	13.4	255.233	C16H31O2	343.229	C22H31O3	325.219	C22H29O2	233.155	C15H21O2
PC(16:0_22:6<O>)	NA	NA	C46H80NO9P	821.557	[M+HCOO]-	C47H81NO11P	866.555	866.555	0.147827	14.4	255.233	C16H31O2	343.228	C22H31O3	no water loss	NA	NA	NA
PC(16:0_22:5<O>)	PC(16:0_22:5<OH>)	NA	C46H82NO9P	823.573	[M+HCOO]-	C47H83NO11P	868.571	868.573	2.50757	13.7	255.234	C16H31O2	345.244	C22H33O3	327.236	C22H31O2	NA	NA
PC(18:1_20:4<O>)	NA	NA	C46H82NO9P	823.573	[M+HCOO]-	C47H83NO11P	868.571	868.573	2.50757	14.1	281.249	C18H33O2	319.229	C20H31O3	no water loss	NA	NA	NA
PC(18:1_20:4<O>)	NA	NA	C46H82NO9P	823.573	[M+HCOO]-	C47H83NO11P	868.571	868.573	2.50757	14.9	281.249	C18H35O2	319.229	C20H31O3	no water loss	NA	NA	NA
PC(18:1_20:3<O>)	NA	NA	C46H84NO9P	825.588	[M+HCOO]-	C47H85NO11P	870.587	870.587	0.606488	14.5	281.249	C18H33O2	321.244	C20H33O3	NA	NA	NA	NA
PC(18:0_20:4<O>)	PC(18:0_20:4<OH>)	PC(18:0_20:4<OH{15}>)	C46H84NO9P	825.588	[M+HCOO]-	C47H85NO11P	870.587	870.587	0.606488	15.3	283.264	C18H35O2	319.228	C20H31O3	257.2279; 301.2167	C19H29; C20H29O2	219.14	C14H19O2
PC(18:0_20:4<O>)	PC(18:0_20:4<OH>)	PC(18:0_20:4<OH{11}>)	C46H84NO9P	825.588	[M+HCOO]-	C47H85NO11P	870.587	870.587	0.606488	15.7	283.264	C18H35O2	319.229	C20H31O3	301.217	C20H29O2	167.108	C10H15O2
PC(18:0_20:4<O>)	PC(18:0_20:4<OH>)	PC(18:0_20:4<OH{12}>)	C46H84NO9P	825.588	[M+HCOO]-	C47H85NO11P	870.587	870.587	0.606488	16.2	283.264	C18H35O2	319.228	C20H31O3	301.217	C20H29O2	179.106	C11H15O2
PC(18:0_20:4<O>)	PC(18:0_20:4<OH>)	PC(18:0_20:4<OH{9}>)	C46H84NO9P	825.588	[M+HCOO]-	C47H85NO11P	870.587	870.587	0.606488	16.2	283.264	C18H35O2	319.228	C20H31O3	301.217	C20H29O2	123.0811; 167.0719	C8H11O; C9H11O3
PC(18:0_20:4<O>)	PC(18:0_20:4<OH>)	PC(18:0_20:4<OH{8}>)	C46H84NO9P	825.588	[M+HCOO]-	C47H85NO11P	870.587	870.587	0.606488	16.2	283.264	C18H35O2	319.228	C20H31O3	301.217	C20H29O2	155.071	C8H11O3
PC(18:0_20:4<O>)	NA	NA	C46H84NO9P	825.588	[M+HCOO]-	C47H85NO11P	870.587	870.587	0.606488	16.7	283.264	C18H35O2	319.228	C20H31O3	NA	NA	NA	NA
PC(16:0_22:6<2O>)	NA	NA	C46H80NO10P	837.552	[M+HCOO]-	C47H81NO12P	882.55	882.55	0.0152966	10.9, 13.4	255.233	C16H31O2	359.224	C22H31O4	no water loss	NA	NA	NA
PC(16:0_22:5<2O>)	PC(16:0_22:5<OOH>)	NA	C46H82NO10P	839.568	[M+HCOO]-	C47H83NO12P	884.566	884.568	2.21962	12.4	255.234	C16H31O2	347.252	C22H31O3	NA	NA	NA	NA
PC(18:0_20:4<2O>)	NA	NA	C46H84NO10P	841.583	[M+HCOO]-	C47H85NO12P	886.581	886.582	0.579078	13	283.265	C18H35O2	335.223	C20H31O4	NA	NA	NA	NA
PC(18:0_20:4<2O>)	PC(18:0_20:4<OOH>)	NA	C46H84NO10P	841.583	[M+HCOO]-	C47H85NO12P	886.581	886.582	0.579078	14.4, 15.3	283.264	C18H35O2	317.213	C20H29O3	273.222	C19H29O	NA	NA
PC(18:0_20:4<2O>)	PC(18:0_20:4<OOH>)	PC(16:0_20:4<OOH{7}>)	C46H84NO10P	841.583	[M+HCOO]-	C47H85NO12P	886.581	886.582	0.579078	16	283.264	C18H35O2	317.213	C20H29O3	273.2222; 331.2292	C19H29O; C21H31O3	219.175	C15H23O
PC(18:0_20:4<2O>)	PC(18:0_20:4<OOH>)	NA	C46H84NO10P	841.583	[M+HCOO]-	C47H85NO12P	886.581	886.582	0.579078	16.4	283.265	C18H35O2	317.214	C20H29O3	NA	NA	NA	NA
PC(18:0_20:3<2O>)	PC(18:0_20:3<OOH>)	NA	C46H86NO10P	843.599	[M+HCOO]-	C47H87NO12P	888.597	888.598	0.746458	15.8	283.264	C18H35O2	319.228	C20H31O3	NA	NA	NA	NA
PC(18:0_22:6<O>)	NA	NA	C48H84NO9P	849.588	[M+HCOO]-	C49H85NO11P	894.587	894.587	0.36665	15.4	283.264	C18H35O2	343.227	C22H31O3	NA	NA	NA	NA

## Sheet: Supplementary Data 5.3
ID_fatty acyl level	ID_modification type level	ID_modification position level	Neutral formula	Neutral theoretical mass	Adduct	Ion formula	Ion theoretical mass	Ion measured mass	Δppm	RT	Oxidized FA fragment (m/z and ion formula)		Modification type-specific fragments (m/z and ion formula)		Modification position-specific fragments (m/z and ion formula)
CE(5:1<O>)	CE(5:0<oxo>)	CE(5:0<oxo{5}>)	C32H52O3	484.392	[M+Na]+	C32H52O3Na	507.381	507.381	-0.131459	18.4	139.036	C5H8O3Na	NA	NA	NA	NA
CE(7:1<O>)	CE(7:0<oxo>)	CE(7:0<oxo{7}>)	C34H56O3	512.423	[M+Na]+	C34H56O3Na	535.412	535.412	-0.311536	18.7	167.068	C7H12O3Na	NA	NA	NA	NA
CE(9:1<O>)	CE(9:0<oxo>)	CE(9:0<oxo{9}>)	C36H60O3	540.454	[M+Na]+	C36H60O3Na	563.443	563.444	0.413706	20.9	195.099	C9H16O3Na	NA	NA	NA	NA
CE(11:2<O>)	CE(11:1<oxo>)	CE(11:1<oxo{11}>)	C37H62O3	566.434	[M+Na]+	C37H62O4Na	589.423	589.422	-1.41053	21.4	221.115	C11H18O3Na	NA	NA	NA	NA
CE(10:2<2O>)	CE(10:1<COOH>)	CE(10:1<COOH{10}>)	C37H60O4	568.449	[M+Na]+	C37H60O4Na	591.438	591.438	-0.645038	19.8	223.095	C10H16O4Na	NA	NA	NA	NA
CE(12:3<2O>)	CE(12:2<COOH>)	CE(12:2<COOH{12}>)	C39H62O4	594.465	[M+Na]+	C39H62O4Na	617.454	617.454	-0.213133	20.6	249.11	C12H18O4Na	NA	NA	NA	NA
CE(12:2<2O>)	CE(12:1<COOH>)	CE(12:1<COOH{12}>)	C39H64O4	596.48	[M+Na]+	C39H64O4Na	619.47	619.47	0.191131	20.3	251.125	C12H20O4Na	NA	NA	NA	NA
CE(18:3<O>)	NA	NA	C45H74O3	662.564	[M+Na]+	C45H74O3Na	685.553	685.553	-0.608706	22.6	317.209	C18H30O3Na	NA	NA	NA	NA
CE(18:3<O>)	CE(18:3<OH>)	NA	C45H74O3	662.564	[M+Na]+	C45H74O3Na	685.553	685.553	-0.608706	23.3	317.209	C18H30O3Na	299.198	C18H28O2Na	NA	NA
CE(18:3<O>)	NA	NA	C45H74O3	662.564	[M+Na]+	C45H74O3Na	685.553	685.553	-0.462838	24.1	317.209	C18H30O3Na	NA	NA	NA	NA
CE(18:3<O>)	CE(18:3<OH>)	NA	C45H74O3	662.564	[M+Na]+	C45H74O3Na	685.553	685.553	-0.608706	25	317.209	C18H30O3Na	299.061	C18H28O2Na	NA	NA
CE(18:2<O>)	CE(18:2<OH>)	NA	C45H76O3	664.579	[M+Na]+	C45H76O3Na	687.569	687.568	-1.26155	23.5, 23.8	319.224	C18H32O3Na	301.214	C18H30O2Na	NA	NA
CE(18:2<O>)	NA	NA	C45H76O3	664.579	[M+Na]+	C45H76O3Na	687.569	687.568	-1.26155	24.6, 25.2	319.224	C18H32O3Na	no water loss	NA	NA	NA
CE(18:1<O>)	CE(18:1<OH>)	NA	C45H78O3	666.595	[M+Na]+	C45H78O3Na	689.584	689.584	-0.170247	24.2	321.24	C18H34O3Na	303.228	C18H30O2Na	NA	NA
CE(18:1<O>)	CE(18:0<ep>)	NA	C45H78O3	666.595	[M+Na]+	C45H78O3Na	689.584	689.584	-0.170247	25.9	321.24	C18H34O3Na	no water loss	NA	NA	NA
CE(18:3<2O>)	CE(18:3<2OH>)	NA	C45H74O4	678.559	[M+Na]+	C45H74O4Na	701.548	701.548	-0.0454709	20.6	333.204	C18H30O4Na	315.1927; 297.1827	C18H28O3Na; C18H26O2Na	NA	NA
CE(18:3<2O>)	CE(18:3<OH,O>)	NA	C45H74O4	678.559	[M+Na]+	C45H74O4Na	701.548	701.548	-0.615639	21.3	333.203	C18H30O4Na	315.192	C18H28O3Na	NA	NA
CE(18:3<2O>)	CE(18:3<OH,O>)	NA	C45H74O4	678.559	[M+Na]+	C45H74O4Na	701.548	701.547	-1.47089	22.6	333.203	C18H30O4Na	315.193	C18H28O3Na	NA	NA
CE(18:3<2O>)	NA	NA	C45H74O4	678.559	[M+Na]+	C45H74O4Na	701.548	701.547	-0.758181	22.8	333.203	C18H30O4Na	315.1931 (low abundant)	C18H28O3Na	NA	NA
CE(18:3<2O>)	CE(18:3<OOH>)	CE(18:3<{6,9,12},OOH{10}>)	C45H74O4	678.559	[M+Na]+	C45H74O4Na	701.548	701.547	-0.758181	23.2	333.203	C18H30O4Na	315.193	C18H28O3Na	205.083	C10H14O3Na
CE(18:3<2O>)	CE(18:3<OOH>)	CE(18:3<{6,9,12},OOH{13}>)	C45H74O4	678.559	[M+Na]+	C45H74O4Na	701.548	701.547	-0.758181	23.2	333.203	C18H30O4Na	315.193	C18H28O3Na	245.115	C13H18O3Na
CE(18:3<2O>)	CE(18:3<OOH>)	CE(18:3<{9,12,15},OOH{13}>)	C45H74O4	678.559	[M+Na]+	C45H74O4Na	701.548	701.547	-0.900722	23.3	333.203	C18H30O4Na	315.193	C18H28O3Na	247.13	C13H20O3Na
CE(18:3<2O>)	CE(18:3<OOH>)	CE(18:3<{9,12,15},OOH{16}>)	C45H74O4	678.559	[M+Na]+	C45H74O4Na	701.548	701.547	-0.900722	23.3	333.203	C18H30O4Na	315.193	C18H28O3Na	287.162	C16H24O3Na
CE(18:2<2O>)	CE(18:2<2OH>)	NA	C45H76O4	680.574	[M+Na]+	C45H76O4Na	703.564	703.563	-0.258683	21.1	335.219	C18H32O4Na	317.2087; 299.2001	C18H30O3Na; C18H28O2Na	NA	NA
CE(18:2<2O>)	CE(18:2<OH,O>)	NA	C45H76O4	680.574	[M+Na]+	C45H76O4Na	703.564	703.563	-0.54295	21.6	335.219	C18H32O4Na	317.2089; no 2nd water loss	C18H30O3Na	NA	NA
CE(18:2<2O>)	CE(18:2<OH,O>)	CE(18:2<OH{9},O{10}>)	C45H76O4	680.574	[M+Na]+	C45H76O4Na	703.564	703.563	-0.54295	22.3	335.219	C18H32O4Na	317.2089; no 2nd water loss	C18H30O3Na	195.0995; 207.0977; 221.1151; 225.1094	C9H16O3Na; C10H16O3Na; C11H18O3Na; C10H18O4Na
CE(18:2<2O>)	CE(18:2<OOH>)	CE(18:2<OOH{10}>)	C45H76O4	680.574	[M+Na]+	C45H76O4Na	703.564	703.563	-1.25362	23.3	335.218	C18H32O4Na	317.2084; no 2nd water loss	C18H30O3Na	209.115	C10H18O3Na
CE(18:2<2O>)	CE(18:2<OOH>)	CE(18:2<OOH{11}>)	C45H76O4	680.574	[M+Na]+	C45H76O4Na	703.564	703.563	-1.25362	23.3	335.218	C18H32O4Na	317.2084; no 2nd water loss	C18H30O3Na	221.115	C11H18O3Na
CE(18:2<2O>)	CE(18:2<OOH>)	CE(18:2<OOH{13}>)	C45H76O4	680.574	[M+Na]+	C45H76O4Na	703.564	703.563	-1.25362	23.3	335.218	C18H32O4Na	317.2084; no 2nd water loss	C18H30O3Na	247.13	C13H20O3Na
CE(18:2<2O>)	CE(18:2<OOH>)	CE(18:2<OOH{15}>)	C45H76O4	680.574	[M+Na]+	C45H76O4Na	703.564	703.563	-1.25362	23.3	335.218	C18H32O4Na	317.2084; no 2nd water loss	C18H30O3Na	275.161	C15H24O3Na
CE(18:2<2O>)	CE(18:2<OOH>)	CE(18:2<OOH{9}>)	C45H76O4	680.574	[M+Na]+	C45H76O4Na	703.564	703.563	-0.54295	23.6	335.218	C18H32O4Na	317.2084; no 2nd water loss	C18H30O3Na	195.099	C9H16O3Na
CE(18:2<2O>)	CE(18:2<OOH>)	CE(18:2<OOH{13}>)	C45H76O4	680.574	[M+Na]+	C45H76O4Na	703.564	703.563	-0.54295	23.6	335.22	C18H32O4Na	317.2091; no 2nd water loss	C18H30O3Na	247.13	C13H20O3Na
CE(18:1<2O>)	CE(18:0<ep,O>)	NA	C45H78O4	682.59	[M+Na]+	C45H78O4Na	705.579	705.579	-0.328808	23.2	337.234	C18H34O4Na	no water loss	NA	NA	NA
CE(18:1<2O>)	CE(18:1<OOH>)	CE(18:1<OOH{11}>)	C45H78O4	682.59	[M+Na]+	C45H78O4Na	705.579	705.58	0.663285	24	335.218	C18H32O4Na	317.209	C18H30O3Na	221.115	C11H18O3Na
CE(18:1<2O>)	CE(18:1<OOH>)	CE(18:1<OOH{13}>)	C45H78O4	682.59	[M+Na]+	C45H78O4Na	705.579	705.58	0.663285	24	335.218	C18H32O4Na	317.209	C18H30O3Na	247.13	C13H20O3Na
CE(18:1<2O>)	CE(18:1<OOH>)	CE(18:1<OOH{10}>)	C45H78O4	682.59	[M+Na]+	C45H78O4Na	705.579	705.579	-0.328808	24.1	337.233	C18H34O4Na	319.225	C18H32O3Na	207.099	C10H16O3Na
CE(18:1<2O>)	CE(18:1<OOH>)	CE(18:1<OOH{12}>)	C45H78O4	682.59	[M+Na]+	C45H78O4Na	705.579	705.579	-0.328808	24.1	337.233	C18H34O4Na	319.225	C18H32O3Na	235.131	C12H20O3Na
CE(20:5<O>)	CE(20:5<OH>)	NA	C47H74O3	686.564	[M+Na]+	C47H74O3Na	709.553	709.552	-1.01092	23.1	341.208	C20H30O3Na	323.198	C20H28O2Na	227.123	C10H20O4Na
CE(20:4<O>)	CE(20:4<OH>)	NA	C47H76O3	688.579	[M+Na]+	C47H76O3Na	711.569	711.568	-1.35953	23.5	343.224	C20H32O3Na	325.214	C20H30O2Na	NA	NA
CE(20:4<O>)	CE(20:4<OH>)	CE(20:4<OH{9}>)	C47H76O3	688.579	[M+Na]+	C47H76O3Na	711.569	711.567	-1.6406	23.6	343.224	C20H32O3Na	325.214	C20H30O2Na	191.068	C9H12O3Na
CE(20:4<O>)	CE(20:3<oxo>)	NA	C47H76O3	688.579	[M+Na]+	C47H76O3Na	711.569	711.569	0.186349	24.6	343.224	C20H32O3Na	NA	NA	NA	NA
CE(20:3<O>)	CE(20:3<OH>)	NA	C47H78O3	690.595	[M+Na]+	C47H78O3Na	713.584	713.583	-1.14548	24	345.24	C20H34O3Na	327.23	C20H32O2Na	NA	NA
CE(18:3<3O>)	CE(18:3<2OH,O>)	NA	C45H74O5	694.554	[M+Na]+	C45H74O5Na	717.543	717.542	-0.761627	20.2	349.198	C18H30O5Na	331.1883; 317.2112	C18H28O4Na; C18H30O3Na	261.109	C13H18O4Na
CE(18:3<3O>)	NA	NA	C45H74O5	694.554	[M+Na]+	C45H74O5Na	717.543	717.542	-0.622262	20.7	349.199	C18H30O5Na	NA	NA	NA	NA
CE(18:3<3O>)	CE(18:3<OH,2O>)	NA	C45H74O5	694.554	[M+Na]+	C45H74O5Na	717.543	717.543	-0.204169	21.9	349.2	C18H30O5Na	331.188	C18H28O4Na	NA	NA
CE(18:3<3O>)	NA	NA	C45H74O5	694.554	[M+Na]+	C45H74O5Na	717.543	717.541	-2.15527	23.3	349.198	C18H30O5Na	NA	NA	NA	NA
CE(18:2<3O>)	NA	NA	C45H76O5	696.569	[M+Na]+	C45H76O5Na	719.558	719.559	0.699596	21.4	351.214	C18H32O5Na	NA	NA	NA	NA
CE(18:2<3O>)	CE(18:2<OH,OOH>)	CE(18:2<OH{9},OOH{13}>)	C45H76O5	696.569	[M+Na]+	C45H76O5Na	719.558	719.558	-0.968094	22.3	351.215	C18H32O5Na	333.2029, 315.1918	C18H20O4Na, C18H28O3Na	263.1252; 195.0994	C13H20O4Na; C9H16O3Na
CE(18:2<3O>)	CE(18:1<ep,OOH>)	CE(18:1<ep{10-11},OOH{13}>)	C45H76O5	696.569	[M+Na]+	C45H76O5Na	719.558	719.558	-1.10707	22.6	351.214	C18H32O5Na	333.205	C18H20O4Na	263.1253; 221.1148; 209.1152	C13H20O4Na; C11H18O3Na; C10H18O3Na
CE(20:6<2O>)	CE(20:5<OH,oxo>)	NA	C47H72O4	700.543	[M+Na]+	C47H72O4Na	723.532	723.531	-1.35709	20.6	355.188	C20H28O4Na	337.178	C20H26O3Na	NA	NA
CE(20:6<2O>)	CE(20:5<oxo,O>)	NA	C47H72O4	700.543	[M+Na]+	C47H72O4Na	723.532	723.531	-1.21888	21.1	355.188	C20H28O4Na	NA	NA	NA	NA
CE(20:6<2O>)	NA	NA	C47H72O4	700.543	[M+Na]+	C47H72O4Na	723.532	723.531	-2.04815	22.5	355.187	C20H28O4Na	NA	NA	NA	NA
CE(20:5<2O>)	CE(20:5<2OH>)	CE(20:5<2OH{9,14}>)	C47H74O4	702.559	[M+Na]+	C47H74O4Na	725.548	725.547	-0.733101	20.4	357.203	C20H30O4Na	339.1931; 321.1822	C20H28O3Na; C20H26O2Na	191.0673; 229.1204	C9H12O3Na; C13H18O2Na
CE(20:5<2O>)	CE(20:5<2OH>)	CE(20:5<2OH{9,12}>)	C47H74O4	702.559	[M+Na]+	C47H74O4Na	725.548	725.547	-1.14658	20.6	357.203	C20H30O4Na	339.1928; 321.1812	C20H28O3Na; C20H26O2Na	231.0990; 191.0681	C12H16O2Na; C9H12O3Na
CE(20:5<2O>)	CE(20:5<OOH>)	CE(20:5<OOH{9}>)	C47H74O4	702.559	[M+Na]+	C47H74O4Na	725.548	725.547	-1.28441	23	357.203	C20H30O4Na	339.191	C20H28O3Na	191.068	C9H12O3Na
CE(20:5<2O>)	CE(20:5<OOH>)	CE(20:5<OOH{12}>)	C47H74O4	702.559	[M+Na]+	C47H74O4Na	725.548	725.547	-1.28441	23	357.203	C20H30O4Na	339.191	C20H28O3Na	231.099	C12H16O3Na
CE(20:5<2O>)	CE(20:5<OOH>)	CE(20:5<OOH{15}>)	C47H74O4	702.559	[M+Na]+	C47H74O4Na	725.548	725.547	-1.28441	23	357.203	C20H30O4Na	339.191	C20H28O3Na	271.13	C15H20O3Na
CE(20:5<2O>)	CE(20:5<OOH>)	CE(20:5<OOH{18}>)	C47H74O4	702.559	[M+Na]+	C47H74O4Na	725.548	725.547	-1.28441	23	357.203	C20H30O4Na	339.191	C20H28O3Na	311.161	C18H24O3Na
CE(20:4<2O>)	CE(20:4<2OH>)	CE(20:4<2OH{9,14}>)	C47H76O4	704.574	[M+Na]+	C47H76O4Na	727.564	727.563	-1.21227	21.1	359.219	C20H32O4Na	341.2091; 323.1983	C20H30O3Na; C20H28O2Na	191.0676; 231.1359	C9H12O3Na; C13H20O2Na
CE(20:4<2O>)	CE(20:3<OH,oxo>)	CE(20:3<OH,oxo{11}>)	C47H76O4	704.574	[M+Na]+	C47H76O4Na	727.564	727.563	-0.79993	22.7	359.219	C20H32O4Na	341.209	C20H30O3Na	219.099	C11H16O3Na
CE(20:4<2O>)	CE(20:3<OH,ep>)	NA	C47H76O4	704.574	[M+Na]+	C47H76O4Na	727.564	727.563	-0.52504	23.1	359.219	C20H32O4Na	341.203	C20H30O3Na	NA	NA
CE(20:4<2O>)	CE(20:4<OOH>)	CE(20:4<OOH{9}>)	C47H76O4	704.574	[M+Na]+	C47H76O4Na	727.564	727.563	-0.937375	23.3	359.219	C20H32O4Na	341.208	C20H30O3Na	193.083	C9H14O3Na
CE(20:4<2O>)	CE(20:4<OOH>)	CE(20:4<OOH{10}>)	C47H76O4	704.574	[M+Na]+	C47H76O4Na	727.564	727.563	-0.937375	23.3	359.219	C20H32O4Na	341.208	C20H30O3Na	205.083	C10H14O3Na
CE(20:4<2O>)	CE(20:4<OOH>)	CE(20:4<OOH{12}>)	C47H76O4	704.574	[M+Na]+	C47H76O4Na	727.564	727.563	-0.937375	23.3	359.219	C20H32O4Na	341.208	C20H30O3Na	231.099	C12H16O3Na
CE(20:4<2O>)	CE(20:4<OOH>)	CE(20:4<OOH{13}>)	C47H76O4	704.574	[M+Na]+	C47H76O4Na	727.564	727.563	-0.937375	23.3	359.219	C20H32O4Na	341.208	C20H30O3Na	245.115	C13H18O3Na
CE(20:4<2O>)	CE(20:4<OOH>)	CE(20:4<OOH{15}>)	C47H76O4	704.574	[M+Na]+	C47H76O4Na	727.564	727.563	-0.937375	23.3	359.219	C20H32O4Na	341.208	C20H30O3Na	271.13	C15H20O3Na
CE(20:4<2O>)	CE(20:4<OOH>)	CE(20:4<OOH{9}>)	C47H76O4	704.574	[M+Na]+	C47H76O4Na	727.564	727.562	-1.6246	23.4	359.219	C20H32O4Na	341.209	C20H30O3Na	191.068	C9H12O3Na
CE(20:4<2O>)	CE(20:4<OOH>)	CE(20:4<OOH{11}>)	C47H76O4	704.574	[M+Na]+	C47H76O4Na	727.564	727.562	-1.6246	23.4	359.219	C20H32O4Na	341.209	C20H30O3Na	219.1	C11H16O3Na
CE(20:4<2O>)	CE(20:4<OOH>)	CE(20:4<OOH{12}>)	C47H76O4	704.574	[M+Na]+	C47H76O4Na	727.564	727.562	-1.6246	23.4	359.219	C20H32O4Na	341.209	C20H30O3Na	231.099	C12H16O3Na
CE(20:4<2O>)	CE(20:4<OOH>)	CE(20:4<OOH{15}>)	C47H76O4	704.574	[M+Na]+	C47H76O4Na	727.564	727.562	-1.6246	23.4	359.219	C20H32O4Na	341.209	C20H30O3Na	271.13	C15H20O3Na
CE(20:3<2O>)	CE(20:3<2OH>)	CE(20:3<OH{9},OH>)	C47H78O4	706.59	[M+Na]+	C47H78O4Na	729.579	729.579	-0.455057	21.46	361.234	C20H34O4Na	343.2240; 325.2113	C20H32O3Na; C20H30O2Na	191.068	C9H12O3Na
CE(20:3<2O>)	CE(20:2<OH,ep>)	NA	C47H78O4	706.59	[M+Na]+	C47H78O4Na	729.579	729.58	1.32679	22.81	361.234	C20H34O4Na	343.2229; no 2nd water loss	C20H32O3Na	NA	NA
CE(20:3<2O>)	CE(20:3<OOH>)	CE(20:3<OOH{15}>)	C47H78O4	706.59	[M+Na]+	C47H78O4Na	729.579	729.578	-1.27745	23.8	361.234	C20H34O4Na	343.224	C20H32O3Na	273.146	C15H22O3Na
CE(20:3<2O>)	CE(20:3<OOH>)	CE(20:3<OOH{12}>)	C47H78O4	706.59	[M+Na]+	C47H78O4Na	729.579	729.578	-1.27745	23.8	361.234	C20H34O4Na	343.224	C20H32O3Na	233.115	C12H18O3Na
CE(20:2<2O>)	NA	NA	C47H80O4	708.606	[M+Na]+	C47H80O4Na	731.595	731.594	-1.06903	24.3	363.25	C20H36O4Na	no water loss	NA	233.114	C12H18O3Na
CE(20:2<2O>)	NA	NA	C47H80O4	708.606	[M+Na]+	C47H80O4Na	731.595	731.594	-1.34241	24.4	363.251	C20H36O4Na	no water loss	NA	275.161	C15H24O3Na
CE(22:6<O>)	CE(22:6<OH>)	NA	C49H76O3	712.579	[M+Na]+	C49H76O3Na	735.569	735.567	-1.72302	23.4	367.224	C22H32O3Na	349.214	C22H30O2Na	NA	NA
CE(20:5<3O>)	CE(20:5<2OH,O>)	NA	C47H74O5	718.554	[M+Na]+	C47H74O5Na	741.543	741.542	-1.81581	18.1	373.199	C20H30O5Na	355.1873; 337.1774	C20H28O4Na; C20H26O3Na	NA	NA
CE(20:5<3O>)	CE(20:5<2OH,O>)	NA	C47H74O5	718.554	[M+Na]+	C47H74O5Na	741.543	741.541	-2.49008	19.3	373.198	C20H30O5Na	355.1886; 337.1767	C20H28O4Na; C20H26O3Na	NA	NA
CE(20:5<3O>)	CE(20:5<O,OOH>)	CE(20:5<O,OOH{15}>)	C47H74O5	718.554	[M+Na]+	C47H74O5Na	741.543	741.542	-0.871831	20.2	373.198	C20H30O5Na	355.187	C20H28O4Na	287.125	C15H20O4Na
CE(20:5<3O>)	CE(20:5<O,OOH>)	CE(20:5<O,OOH{9}>)	C47H74O5	718.554	[M+Na]+	C47H74O5Na	741.543	741.542	-0.871831	20.2	373.198	C20H30O5Na	355.187	C20H28O4Na	191.067	C9H12O3Na
CE(20:5<3O>)	CE(20:5<OH,OOH>)	CE(20:5<OH,OOH{15}>)	C47H74O5	718.554	[M+Na]+	C47H74O5Na	741.543	741.542	-1.14154	20.5	373.198	C20H30O5Na	355.189	C20H28O4Na	285.109	C15H18O4Na
CE(20:5<3O>)	CE(20:5<OH,2O>)	CE(20:5<OH,2O{14}>)	C47H74O5	718.554	[M+Na]+	C47H74O5Na	741.543	741.542	-0.602123	21.1	373.198	C20H30O5Na	355.187	C20H28O4Na	229.12	C13H18O2Na
CE(20:5<3O>)	CE(20:4<oxo,OOH>)	CE(20:4<oxo,OOH{12}>)	C47H74O5	718.554	[M+Na]+	C47H74O5Na	741.543	741.542	-1.5461	21.2	373.198	C20H30O5Na	355.186	C20H28O4Na	245.078	C12H14O4Na
CE(20:4<3O>)	CE(20:4<2OH,O>)	NA	C47H76O5	720.569	[M+Na]+	C47H76O5Na	743.558	743.558	-0.264404	19.5	375.214	C20H32O5Na	357.2036; 339.1931	C20H30O4Na; C20H28O3Na	NA	NA
CE(20:4<3O>)	CE(20:4<OH,2O>)	NA	C47H76O5	720.569	[M+Na]+	C47H76O5Na	743.558	743.558	-0.264404	20	375.214	C20H32O5Na	357.2031; no 2nd water loss	C20H30O4Na	275.124	C14H20O4Na
CE(20:4<3O>)	CE(20:4<OH,OOH>)	CE(20:4<OH,OOH{15}>)	C47H76O5	720.569	[M+Na]+	C47H76O5Na	743.558	743.558	-0.264404	20.2	375.214	C20H32O5Na	357.2033; 339.1964	C20H30O4Na; C20H28O3Na	287.125	C15H20O4Na
CE(20:4<3O>)	CE(20:4<OH,OOH>)	CE(20:4<OH,OOH{15}>)	C47H76O5	720.569	[M+Na]+	C47H76O5Na	743.558	743.558	-1.07133	20.7	375.214	C20H32O5Na	357.2036; 339.1932	C20H30O4Na; C20H28O3Na	269.1145; 287.1250	C15H18O3Na; C15H20O4Na
CE(20:4<3O>)	CE(20:4<OH,OOH>)	CE(20:4<OH,OOH{12}>)	C47H76O5	720.569	[M+Na]+	C47H76O5Na	743.558	743.558	-1.07133	20.7	375.214	C20H32O5Na	357.2036; 339.1932	C20H30O4Na; C20H28O3Na	219.0835; 247.0942	C12H14O3Na; C12H16O4Na
CE(20:4<3O>)	CE(20:4<OH,OOH>)	CE(20:4<OH,OOH{9}>)	C47H76O5	720.569	[M+Na]+	C47H76O5Na	743.558	743.558	-1.07133	20.7	375.214	C20H32O5Na	357.2036; 339.1932	C20H30O4Na; C20H28O3Na	191.0677; 209.0782	C9H12O3Na; C9H14O4Na
CE(20:4<3O>)	CE(20:3<ep,OOH>)	CE(20:3<ep{11-12},OOH{9}>)	C47H76O5	720.569	[M+Na]+	C47H76O5Na	743.558	743.557	-1.4748	21.2	375.214	C20H32O5Na	357.2032; no 2nd water loss	C20H30O4Na	191.0674; 235.0939; 247.0940	C9H12O3Na; C11H16O4Na; C12H16O4Na
CE(20:4<3O>)	CE(20:3<ep,OOH>)	CE(20:3<ep,OOH{9}>)	C47H76O5	720.569	[M+Na]+	C47H76O5Na	743.558	743.558	-1.20582	21.5	375.214	C20H32O5Na	357.2021; no 2nd water loss	C20H30O4Na	191.068	C9H12O3Na
CE(20:4<3O>)	CE(20:3<ep,OOH>)	CE(20:3<ep,OOH{11}>)	C47H76O5	720.569	[M+Na]+	C47H76O5Na	743.558	743.558	-1.20582	21.5	375.214	C20H32O5Na	357.2021; no 2nd water loss	C20H30O4Na	235.093	C11H16O4Na
CE(20:4<3O>)	CE(20:3<ep,OOH>)	CE(20:3<ep,OOH{15}>)	C47H76O5	720.569	[M+Na]+	C47H76O5Na	743.558	743.558	-1.20582	21.5	375.214	C20H32O5Na	357.2021; no 2nd water loss	C20H30O4Na	287.125	C15H20O4Na
CE(20:4<3O>)	CE(20:3<ep,OOH>)	CE(20:3<ep,OOH{16}>)	C47H76O5	720.569	[M+Na]+	C47H76O5Na	743.558	743.558	-1.20582	21.5	375.214	C20H32O5Na	357.2021; no 2nd water loss	C20H30O4Na	301.141	C16H22O4Na
CE(20:4<3O>)	CE(20:3<ep,OOH>)	CE(20:3<ep,OOH{12}>)	C47H76O5	720.569	[M+Na]+	C47H76O5Na	743.558	743.561	3.77025	22.1	375.214	C20H32O5Na	357.2031; no 2nd water loss	C20H30O4Na	247.094	C12H16O4Na
CE(20:4<3O>)	CE(20:3<ep,OOH>)	CE(20:3<ep,OOH{15}>)	C47H76O5	720.569	[M+Na]+	C47H76O5Na	743.558	743.561	3.77025	22.1	375.214	C20H32O5Na	357.2031; no 2nd water loss	C20H30O4Na	287.125	C15H20O4Na
CE(20:3<3O>)	CE(20:2<ep,2O>)	NA	C47H78O5	722.585	[M+Na]+	C47H78O5Na	745.574	745.575	1.27875	20.7	377.229	C20H34O5Na	359.2170; no 2nd water loss	C20H32O4Na	NA	NA
CE(20:3<3O>)	CE(20:3<OOH,O>)	CE(20:3<OOH{13},O>)	C47H78O5	722.585	[M+Na]+	C47H78O5Na	745.574	745.575	1.27875	21.4	377.23	C20H34O5Na	359.2176; no 2nd water loss	C20H32O4Na	247.13	C13H20O3Na
CE(22:6<2O>)	CE(22:6<2OH>)	NA	C49H76O4	728.574	[M+Na]+	C49H76O4Na	751.564	751.562	-2.37106	20.7	383.219	C22H32O4Na	365.2086; 347.1980	C22H30O3Na; C22H28O2Na	NA	NA
CE(22:6<2O>)	CE(22:5<OH,oxo>)	NA	C49H76O4	728.574	[M+Na]+	C49H76O4Na	751.564	751.563	-0.64133	21.6	383.219	C22H32O4Na	365.2102; no 2nd water loss	C22H30O3Na	NA	NA
CE(22:6<2O>)	CE(22:6<OOH>)	CE(22:6<OOH{8}>)	C49H76O4	728.574	[M+Na]+	C49H76O4Na	751.564	751.562	-2.77022	23.27	383.219	C22H32O4Na	365.209	C22H30O3Na	177.052	C8H10O3Na
CE(22:6<2O>)	CE(22:6<OOH>)	CE(22:6<OOH{11}>)	C49H76O4	728.574	[M+Na]+	C49H76O4Na	751.564	751.562	-2.77022	23.27	383.219	C22H32O4Na	365.209	C22H30O3Na	217.084	C11H14O3Na
CE(22:6<2O>)	CE(22:6<OOH>)	CE(22:6<OOH{14}>)	C49H76O4	728.574	[M+Na]+	C49H76O4Na	751.564	751.562	-2.77022	23.27	383.219	C22H32O4Na	365.209	C22H30O3Na	257.114	C14H18O3Na
CE(22:6<2O>)	CE(22:6<OOH>)	CE(22:6<OOH{17}>)	C49H76O4	728.574	[M+Na]+	C49H76O4Na	751.564	751.562	-2.77022	23.27	383.219	C22H32O4Na	365.209	C22H30O3Na	297.146	C17H22O3Na
CE(22:5<2O>)	CE(22:4<OH,ep>)	NA	C49H78O4	730.59	[M+Na]+	C49H78O4Na	753.579	753.579	-0.838664	21.4	385.236	C22H34O4Na	367.224	C22H32O3Na	NA	NA

## Sheet: Supplementary Data 5.4
ID_fatty acyl level	ID_modification type level	ID_modification position level	Neutral formula	Neutral theoretical mass	Adduct	Ion formula	Ion theoretical mass	Ion measured mass	Δppm	RT	Oxidized FA fragment (m/z and ion formula)		Modification type-specific fragments (m/z and ion formula)		Modification position-specific fragments (m/z and ion formula)
CE(5:1<O>)	CE(5:0<oxo>)	CE(5:0<oxo{5}>)	C32H52O3	484.392	[M+Na]+	C32H52O3Na	507.381	507.381	-0.131459	18.4	139.036	C5H8O3Na	NA	NA	NA	NA
CE(9:1<O>)	CE(9:0<oxo>)	CE(9:0<oxo{9}>)	C36H60O3	540.454	[M+Na]+	C36H60O3Na	563.443	563.443	-0.118734	20.9	195.099	C9H16O3Na	NA	NA	NA	NA
CE(12:3<2O>)	CE(12:2<COOH>)	CE(12:2<COOH{12}>)	C39H62O4	594.465	[M+Na]+	C39H62O4Na	617.454	617.454	-0.213133	20.5	249.11	C12H18O4Na	NA	NA	NA	NA
CE(12:2<2O>)	CE(12:1<COOH>)	CE(12:1<COOH{12}>)	C39H64O4	596.48	[M+Na]+	C39H64O4Na	619.47	619.47	0.191131	20.3	251.125	C12H20O4Na	NA	NA	NA	NA
CE(18:3<O>)	CE(18:3<OH>)	NA	C45H74O3	662.564	[M+Na]+	C45H74O3Na	685.553	685.553	-0.608706	23.3	317.209	C18H30O3Na	299.198	C18H28O2Na	NA	NA
CE(18:3<O>)	CE(18:2<ep>)	NA	C45H74O3	662.564	[M+Na]+	C45H74O3Na	685.553	685.553	-0.31697	23.9	317.209	C18H30O3Na	NA	NA	NA	NA
CE(18:3<O>)	CE(18:2<oxo>)	NA	C45H74O3	662.564	[M+Na]+	C45H74O3Na	685.553	685.553	-0.608706	24.2	317.209	C18H30O3Na	NA	NA	NA	NA
CE(18:2<O>)	CE(18:2<OH>)	NA	C45H76O3	664.579	[M+Na]+	C45H76O3Na	687.569	687.568	-0.388907	23.5, 23.8	319.224	C18H32O3Na	301.214	C18H30O2Na	NA	NA
CE(18:2<O>)	CE(18:1<ep>)	NA	C45H76O3	664.579	[M+Na]+	C45H76O3Na	687.569	687.569	0.0474134	25.2	319.224	C18H32O3Na	NA	NA	NA	NA
CE(18:1<O>)	CE(18:1<OH>)	NA	C45H78O3	666.595	[M+Na]+	C45H78O3Na	689.584	689.584	-0.315262	24.2	321.24	C18H34O3Na	303.229	C18H30O2Na	NA	NA
CE(18:3<2O>)	CE(18:3<2OH>)	NA	C45H74O4	678.559	[M+Na]+	C45H74O4Na	701.548	701.548	-0.142542	20.6	333.204	C18H30O4Na	315.1931; 297.1833	C18H28O3Na; C18H26O2Na	NA	NA
CE(18:3<2O>)	CE(18:3<OH,O>)	NA	C45H74O4	678.559	[M+Na]+	C45H74O4Na	701.548	701.548	-0.570168	21.3, 21.8	333.203	C18H30O4Na	315.194	C18H28O3Na	NA	NA
CE(18:3<2O>)	CE(18:3<OH,O>)	NA	C45H74O4	678.559	[M+Na]+	C45H74O4Na	701.548	701.548	-0.142542	22.2	333.204	C18H30O4Na	315.192	C18H28O3Na	NA	NA
CE(18:3<2O>)	CE(18:3<OH,O>)	CE(18:3<OH,O{9}>)	C45H74O4	678.559	[M+Na]+	C45H74O4Na	701.548	701.547	-0.855252	22.6	333.203	C18H30O4Na	315.193	C18H28O3Na	195.099	C9H16O3Na
CE(18:3<2O>)	CE(18:3<OOH>)	CE(18:3<{6,9,12},OOH{10}>)	C45H74O4	678.559	[M+Na]+	C45H74O4Na	701.548	701.548	-0.570168	23.2	333.203	C18H30O4Na	315.193	C18H28O3Na	205.084	C10H14O3Na
CE(18:3<2O>)	CE(18:3<OOH>)	CE(18:3<{6,9,12},OOH{13}>)	C45H74O4	678.559	[M+Na]+	C45H74O4Na	701.548	701.548	-0.570168	23.2	333.203	C18H30O4Na	315.193	C18H28O3Na	245.115	C13H18O3Na
CE(18:3<2O>)	CE(18:3<OOH>)	CE(18:3<{9,12,15},OOH{13}>)	C45H74O4	678.559	[M+Na]+	C45H74O4Na	701.548	701.547	-0.997793	23.25	333.203	C18H30O4Na	315.193	C18H28O3Na	247.13	C13H20O3Na
CE(18:3<2O>)	CE(18:3<OOH>)	CE(18:3<{9,12,15},OOH{16}>)	C45H74O4	678.559	[M+Na]+	C45H74O4Na	701.548	701.547	-0.997793	23.25	333.203	C18H30O4Na	315.193	C18H28O3Na	287.162	C16H24O3Na
CE(18:2<2O>)	CE(18:2<2OH>)	NA	C45H76O4	680.574	[M+Na]+	C45H76O4Na	703.564	703.563	-0.258683	21.2	335.219	C18H32O4Na	317.2085; 299.1973	C18H30O3Na; C18H28O2Na	NA	NA
CE(18:2<2O>)	CE(18:1<OH,ep>)	NA	C45H76O4	680.574	[M+Na]+	C45H76O4Na	703.564	703.563	-0.258683	21.7	335.219	C18H32O4Na	317.21	C18H30O3Na	NA	NA
CE(18:2<2O>)	CE(18:2<OH,O>)	NA	C45H76O4	680.574	[M+Na]+	C45H76O4Na	703.564	703.563	-0.400817	22.2	335.219	C18H32O4Na	317.209	C18H30O3Na	NA	NA
CE(18:2<2O>)	CE(18:0<2ep>)	NA	C45H76O4	680.574	[M+Na]+	C45H76O4Na	703.564	703.563	-0.685084	22.7	335.219	C18H32O4Na	NA	NA	195.099	C9H16O3Na
CE(18:2<2O>)	CE(18:2<OOH>)	CE(18:2<OOH{11}>)	C45H76O4	680.574	[M+Na]+	C45H76O4Na	703.564	703.563	-0.54295	23.4	335.218	C18H32O4Na	317.208	C18H30O3Na	221.115	C11H18O3Na
CE(18:2<2O>)	CE(18:2<OOH>)	CE(18:2<OOH{13}>)	C45H76O4	680.574	[M+Na]+	C45H76O4Na	703.564	703.563	-0.54295	23.4	335.218	C18H32O4Na	317.208	C18H30O3Na	247.13	C13H20O3Na
CE(18:2<2O>)	CE(18:2<OOH>)	CE(18:2<OOH{9}>)	C45H76O4	680.574	[M+Na]+	C45H76O4Na	703.564	703.563	-1.25362	23.6	335.219	C18H32O4Na	317.209	C18H30O3Na	195.099	C9H16O3Na
CE(18:2<2O>)	CE(18:2<OOH>)	CE(18:2<OOH{13}>)	C45H76O4	680.574	[M+Na]+	C45H76O4Na	703.564	703.563	-1.25362	23.6	335.219	C18H32O4Na	317.209	C18H30O3Na	247.13	C13H20O3Na
CE(18:1<2O>)	CE(18:1<2O>)	NA	C45H78O4	682.59	[M+Na]+	C45H78O4Na	705.579	705.581	1.93883	23.1	337.234	C18H34O4Na	NA	NA	NA	NA
CE(18:1<2O>)	CE(18:1<OOH>)	CE(18:1<OOH{10}>)	C45H78O4	682.59	[M+Na]+	C45H78O4Na	705.579	705.579	-0.328808	24	337.234	C18H34O4Na	319.225	C18H32O3Na	207.099	C10H16O3Na
CE(18:1<2O>)	CE(18:1<OOH>)	CE(18:1<OOH{11}>)	C45H78O4	682.59	[M+Na]+	C45H78O4Na	705.579	705.579	-0.328808	24	337.234	C18H34O4Na	319.225	C18H32O3Na	221.115	C11H18O3Na
CE(18:1<2O>)	CE(18:1<OOH>)	CE(18:1<OOH{12}>)	C45H78O4	682.59	[M+Na]+	C45H78O4Na	705.579	705.579	-0.328808	24	337.234	C18H34O4Na	319.225	C18H32O3Na	235.131	C12H20O3Na
CE(18:1<2O>)	CE(18:1<OOH>)	CE(18:1<OOH{13}>)	C45H78O4	682.59	[M+Na]+	C45H78O4Na	705.579	705.579	-0.328808	24	337.234	C18H34O4Na	319.225	C18H32O3Na	249.146	C13H22O3Na
CE(20:5<O>)	CE(20:5<OH>)	NA	C47H74O3	686.564	[M+Na]+	C47H74O3Na	709.553	709.553	-0.729051	23.1	341.209	C20H30O3Na	327.198	C20H28O2Na	NA	NA
CE(20:4<O>)	CE(20:4<OH>)	NA	C47H76O3	688.579	[M+Na]+	C47H76O3Na	711.569	711.568	-0.235255	23.6	343.224	C20H32O3Na	325.214	C20H30O2Na	NA	NA
CE(20:4<O>)	CE(20:3<oxo>)	NA	C47H76O3	688.579	[M+Na]+	C47H76O3Na	711.569	711.569	0.467418	24.2	343.224	C20H32O3Na	NA	NA	NA	NA
CE(20:4<O>)	NA	NA	C47H76O3	688.579	[M+Na]+	C47H76O3Na	711.569	711.569	-0.0947203	25	343.224	C20H32O3Na	NA	NA	NA	NA
CE(20:3<O>)	CE(20:3<OH>)	NA	C47H78O3	690.595	[M+Na]+	C47H78O3Na	713.584	713.583	-1.14548	24.2	345.24	C20H34O3Na	328.23	C20H32O2Na	NA	NA
CE(20:2<O>)	CE(20:2<OH>)	NA	C47H80O3	692.611	[M+Na]+	C47H80O3Na	715.6	715.6	-0.0943264	24.4	347.255	C20H36O3Na	329.245	C20H34O2Na	NA	NA
CE(20:2<O>)	CE(20:1<ep>)	NA	C47H80O3	692.611	[M+Na]+	C47H80O3Na	715.6	715.601	1.02362	24.8	347.255	C20H36O3Na	NA	NA	NA	NA
CE(18:3<3O>)	CE(18:3<OH,OOH>)	CE(18:3<OH,OOH{13}>)	C45H74O5	694.554	[M+Na]+	C45H74O5Na	717.543	717.543	0.213925	20.3	349.198	C18H30O5Na	331.1869; 313.1773	C18H28O4Na; C18H26O3Na	261.109	C13H18O4Na
CE(18:2<3O>)	NA	NA	C45H76O5	696.569	[M+Na]+	C45H76O5Na	719.558	719.559	1.11652	20.8	351.215	C18H32O5Na	NA	NA	NA	NA
CE(18:2<3O>)	CE(18:2<O,OOH>)	CE(18:2<O,OOH{13}>)	C45H76O5	696.569	[M+Na]+	C45H76O5Na	719.558	719.559	0.143699	22	351.216	C18H32O5Na	333.201	C18H20O4Na	263.125	C13H20O4Na
CE(18:2<3O>)	CE(18:2<O,OOH>)	CE(18:2<O{11},OOH{13}>)	C45H76O5	696.569	[M+Na]+	C45H76O5Na	719.558	719.559	0.143699	22.2	351.215	C18H32O5Na	333.201	C18H20O4Na	263.1253; 191.1042	C13H20O4Na; C10H16O2Na
CE(18:2<3O>)	CE(18:2<O,OOH>)	CE(18:2<O{11},OOH{13}>)	C45H76O5	696.569	[M+Na]+	C45H76O5Na	719.558	719.559	0.143699	22.5	351.215	C18H32O5Na	333.201	C18H20O4Na	221.1148; 263.1250; 191.1038	C11H18O3Na; C13H20O4Na; C10H16O2Na
CE(20:6<2O>)	CE(20:5<OH,ep>)	NA	C47H72O4	700.543	[M+Na]+	C47H72O4Na	723.532	723.532	-0.94246	19.91	355.188	C20H28O4Na	337.177	C20H26O3Na	NA	NA
CE(20:6<2O>)	CE(20:5<O,oxo>)	NA	C47H72O4	700.543	[M+Na]+	C47H72O4Na	723.532	723.532	-0.94246	20.6	355.188	C20H28O4Na	NA	NA	NA	NA
CE(20:6<2O>)	CE(20:4<2oxo>)	NA	C47H72O4	700.543	[M+Na]+	C47H72O4Na	723.532	723.532	-0.94246	22	355.188	C20H28O4Na	NA	NA	NA	NA
CE(20:5<2O>)	CE(20:5<2OH>)	NA	C47H74O4	702.559	[M+Na]+	C47H74O4Na	725.548	725.547	-0.733101	20.4	357.204	C20H30O4Na	339.1927; 321.1824	C20H28O3Na; C20H26O2Na	NA	NA
CE(20:5<2O>)	CE(20:5<2OH>)	CE(20:5<OH{9},OH>)	C47H74O4	702.559	[M+Na]+	C47H74O4Na	725.548	725.548	-0.457447	20.6	357.203	C20H30O4Na	339.1931; 321.1831	C20H28O3Na; C20H26O2Na	191.068	C9H12O3Na
CE(20:5<2O>)	CE(20:5<OOH>)	CE(20:5<OOH{9}>)	C47H74O4	702.559	[M+Na]+	C47H74O4Na	725.548	725.547	-0.733101	22.9	357.203	C20H30O4Na	339.194	C20H28O3Na	191.068	C9H12O3Na
CE(20:5<2O>)	CE(20:5<OOH>)	CE(20:5<OOH{12}>)	C47H74O4	702.559	[M+Na]+	C47H74O4Na	725.548	725.547	-0.733101	22.9	357.203	C20H30O4Na	339.194	C20H28O3Na	231.099	C12H16O3Na
CE(20:4<2O>)	CE(20:4<2OH>)	NA	C47H76O4	704.574	[M+Na]+	C47H76O4Na	727.564	727.565	2.08642	20.4	359.218	C20H32O4Na	341.2086; 323.1969	C20H30O3Na; C20H28O2Na	NA	NA
CE(20:4<2O>)	CE(20:4<2OH>)	CE(20:4<OH{9},OH>)	C47H76O4	704.574	[M+Na]+	C47H76O4Na	727.564	727.563	-0.52504	21.1	359.219	C20H32O4Na	341.2086; 323.1976	C20H30O3Na; C20H28O2Na	191.068	C9H12O3Na
CE(20:4<2O>)	CE(20:4<2OH>)	CE(20:4<OH{9},OH>)	C47H76O4	704.574	[M+Na]+	C47H76O4Na	727.564	727.563	-0.25015	21.4	359.219	C20H32O4Na	341.2085; 323.1978	C20H30O3Na; C20H28O2Na	191.068	C9H12O3Na
CE(20:4<2O>)	CE(20:4<2OH>)	CE(20:4<OH{9},OH>)	C47H76O4	704.574	[M+Na]+	C47H76O4Na	727.564	727.563	-0.112705	21.9	359.219	C20H32O4Na	341.2090; 323.1983	C20H30O3Na; C20H28O2Na	191.068	C9H12O3Na
CE(20:4<2O>)	CE(20:4<OH,O>)	CE(20:4<OH,O{10}>)	C47H76O4	704.574	[M+Na]+	C47H76O4Na	727.564	727.563	-0.52504	22.3	359.219	C20H32O4Na	341.209	C20H30O3Na	205.084	C10H14O3Na
CE(20:4<2O>)	CE(20:4<OH,O>)	CE(20:4<OH,O{9}>)	C47H76O4	704.574	[M+Na]+	C47H76O4Na	727.564	727.563	-0.52504	22.4	359.219	C20H32O4Na	341.209	C20H30O3Na	193.083	C9H14O3Na
CE(20:4<2O>)	CE(20:4<OOH>)	CE(20:4<OOH{13}>)	C47H76O4	704.574	[M+Na]+	C47H76O4Na	727.564	727.563	-0.112705	23.2	359.219	C20H32O4Na	341.208	C20H30O3Na	245.115	C13H18O3Na
CE(20:4<2O>)	CE(20:4<OOH>)	CE(20:4<OOH{15}>)	C47H76O4	704.574	[M+Na]+	C47H76O4Na	727.564	727.563	-0.112705	23.2	359.219	C20H32O4Na	341.208	C20H30O3Na	271.131	C15H20O3Na
CE(20:4<2O>)	CE(20:4<OOH>)	CE(20:4<OOH{9}>)	C47H76O4	704.574	[M+Na]+	C47H76O4Na	727.564	727.563	-0.937375	23.4	359.219	C20H32O4Na	341.209	C20H30O3Na	191.068	C9H12O3Na
CE(20:4<2O>)	CE(20:4<OOH>)	CE(20:4<OOH{12}>)	C47H76O4	704.574	[M+Na]+	C47H76O4Na	727.564	727.563	-0.937375	23.4	359.219	C20H32O4Na	341.209	C20H30O3Na	231.099	C12H16O3Na
CE(20:4<2O>)	CE(20:4<OOH>)	CE(20:4<OOH{15}>)	C47H76O4	704.574	[M+Na]+	C47H76O4Na	727.564	727.563	-0.937375	23.4	359.219	C20H32O4Na	341.209	C20H30O3Na	271.13	C15H20O3Na
CE(20:3<2O>)	CE(20:3<OH,O>)	CE(20:3<OH,O{9}>)	C47H78O4	706.59	[M+Na]+	C47H78O4Na	729.579	729.58	1.60092	21.6	361.234	C20H34O4Na	343.223	C20H32O3Na	191.068	C9H12O3Na
CE(20:3<2O>)	CE(20:3<2OH>)	NA	C47H78O4	706.59	[M+Na]+	C47H78O4Na	729.579	729.579	0.0932044	21.6	361.234	C20H34O4Na	343.2230; 325.2122	C20H32O3Na; C20H30O2Na	NA	NA
CE(20:3<2O>)	CE(20:3<OH,O>)	CE(20:3<OH,O{9}>)	C47H78O4	706.59	[M+Na]+	C47H78O4Na	729.579	729.579	0.0932044	21.9	361.226	C20H34O4Na	343.2228; no 2nd water loss	C20H32O3Na	191.068	C9H12O3Na
CE(20:3<2O>)	CE(20:2<OH,ep>)	NA	C47H78O4	706.59	[M+Na]+	C47H78O4Na	729.579	729.58	1.46386	22.7	361.235	C20H34O4Na	343.2231; no 2nd water loss	C20H32O3Na	NA	NA
CE(20:3<2O>)	CE(20:3<OOH>)	CE(20:3<OOH{11}>)	C47H78O4	706.59	[M+Na]+	C47H78O4Na	729.579	729.579	-0.0438609	23.7	361.236	C20H34O4Na	343.2228; no 2nd water loss	C20H32O3Na	221.115	C11H18O3Na
CE(20:3<2O>)	CE(20:3<OOH>)	CE(20:3<OOH{15}>)	C47H78O4	706.59	[M+Na]+	C47H78O4Na	729.579	729.579	-0.0438609	23.7	361.236	C20H34O4Na	343.2228; no 2nd water loss	C20H32O3Na	273.146	C15H22O3Na
CE(20:3<2O>)	CE(20:3<OOH>)	CE(20:3<OOH{12}>)	C47H78O4	706.59	[M+Na]+	C47H78O4Na	729.579	729.579	-0.729187	23.9	361.235	C20H34O4Na	343.224	C20H32O3Na	233.115	C12H18O3Na
CE(20:3<2O>)	CE(20:3<2O>)	NA	C47H78O4	706.59	[M+Na]+	C47H78O4Na	729.579	729.578	-1.27745	24.2	361.236	C20H34O4Na	no water loss	NA	233.115	C12H18O3Na
CE(20:2<2O>)	CE(20:1<ep,O>)	NA	C47H80O4	708.606	[M+Na]+	C47H80O4Na	731.595	731.594	-0.932347	24.5	363.249	C20H36O4Na	no water loss	NA	275.162	C15H24O3Na
CE(20:6<3O>)	NA	NA	C47H72O5	716.538	[M+Na]+	C47H72O5Na	739.527	739.533	7.71236	20.4, 21.6	371.182	C20H28O5Na	NA	NA	NA	NA
CE(22:4<O>)	CE(22:4<O>)	NA	C49H80O3	716.611	[M+Na]+	C49H80O3Na	739.6	739.599	-0.767307	24.35	371.256	C22H36O3Na	353.245	C22H34O2Na	NA	NA
CE(20:5<3O>)	CE(20:5<OH,OOH>)	CE(20:5<OH,OOH{15}>)	C47H74O5	718.554	[M+Na]+	C47H74O5Na	741.543	741.542	-0.602123	20.5	373.198	C20H30O5Na	355.188	C20H28O4Na	287.1239; 269.1142	C15H20O4Na; C15H18O3Na
CE(20:5<3O>)	CE(20:5<O,OOH>)	CE(20:5<O,OOH{9}>)	C47H74O5	718.554	[M+Na]+	C47H74O5Na	741.543	741.542	-0.602123	20.5	373.198	C20H30O5Na	355.188	C20H28O4Na	191.068	C9H12O3Na
CE(20:5<3O>)	CE(20:4<OH,oxo,O>)	NA	C47H74O5	718.554	[M+Na]+	C47H74O5Na	741.543	741.54	-3.97347	21.1	373.198	C20H30O5Na	355.19	C20H28O4Na	191.0680; 229.1196; 285.1095	C9H12O3Na; C13H18O2Na; C15H18O4Na
CE(20:5<3O>)	CE(20:3<OH,oxo,O>)	NA	C47H74O5	718.554	[M+Na]+	C47H74O5Na	741.543	741.542	-0.736977	21.9	373.198	C20H30O5Na	355.188	C20H28O4Na	269.151	C16H22O2Na
CE(20:4<3O>)	CE(20:4<2OH,O>)	NA	C47H76O5	720.569	[M+Na]+	C47H76O5Na	743.558	743.558	-1.20582	19.5, 20.1, 20.7, 21.0, 21.5	375.214	C20H32O5Na	357.2032; 339.1930	C20H30O4Na; C20H28O3Na	NA	NA
CE(20:4<3O>)	CE(20:4<OH,2O>)	NA	C47H76O5	720.569	[M+Na]+	C47H76O5Na	743.558	743.558	-0.264404	22.1	375.214	C20H32O5Na	357.2025; no 2nd water loss	C20H30O4Na	287.1252; 247.0939; 217.0840	C15H20O4Na; C12H16O4Na; C11H14O3Na
CE(20:3<3O>)	CE(20:2<OH,ep,O>)	NA	C47H78O5	722.585	[M+Na]+	C47H78O5Na	745.574	745.574	0.205747	20.5	377.229	C20H34O5Na	359.218	C20H32O4Na	NA	NA
CE(20:3<3O>)	CE(20:2<OH,ep,O>)	NA	C47H78O5	722.585	[M+Na]+	C47H78O5Na	745.574	745.574	-0.330752	21.3	377.228	C20H34O5Na	359.2173; no 2nd water loss	C20H32O4Na	289.1409; 247.1297; 211.0941	C15H22O4Na; C13H20O3Na; C9H16O4Na
CE(22:6<2O>)	CE(22:6<2OH>)	NA	C49H76O4	728.574	[M+Na]+	C49H76O4Na	751.564	751.564	0.0239501	20.6	383.219	C22H32O4Na	365.2088; 347.1995	C22H30O3Na; C22H28O2Na	NA	NA
CE(22:5<2O>)	CE(22:4<OH,ep>)	NA	C49H78O4	730.59	[M+Na]+	C49H78O4Na	753.579	753.58	0.355636	21.7	385.233	C22H34O4Na	367.224	C22H32O3Na	NA	NA
CE(22:6<3O>)	CE(22:6<2OH,O>)	NA	C49H76O5	744.569	[M+Na]+	C49H76O5Na	767.559	767.558	-1.69368	18.6	399.215	C22H32O5Na	381.2029; 363.1917	C22H30O4Na; C22H28O3Na	NA	NA
CE(22:6<3O>)	CE(22:6<OH,2O>)	NA	C49H76O5	744.569	[M+Na]+	C49H76O5Na	767.559	767.558	-1.69368	19.4	399.213	C22H32O5Na	381.203	C22H30O4Na	NA	NA
CE(22:5<3O>)	NA	NA	C49H78O5	746.585	[M+Na]+	C49H78O5Na	769.575	769.574	-1.03954	21.8	401.231	C22H34O5Na	NA	NA	NA	NA

## Sheet: Supplementary Data 5.5
ID_fatty acyl level	ID_modification type level	ID_modification position level	Neutral formula	Neutral theoretical mass	Adduct	Ion formula	Ion theoretical mass	Ion measured mass	Δppm	RT	Oxidized FA fragment (m/z and ion formula)		Modification type-specific fragments (m/z and ion formula)		Modification position-specific fragments (m/z and ion formula)		DAG fragments (m/z and ion formula)
TG(16:1_18:1_16:0<O>)	TG(16:1_18:1_16:0<OH>)	NA	C53H98O7	846.731	[M+Na]+	C53H98O7Na	869.72	869.721	1.06195	23.5	NA	NA	277.216	C16H30O2Na	NA	NA	575.505	C37H67O4	615.496	C37H68O5Na	NA	NA
TG(16:0_16:0_18:2<O>)	TG(16:0_16:0_18:2<OH>)	NA	C53H98O7	846.731	[M+Na]+	C53H98O7Na	869.72	869.721	0.142115	23.71	319.224	C18H32O3Na	301.215	C18H30O2Na	NA	NA	551.505	C35H67O4	613.48	C37H66O5Na	NA	NA
TG(16:0_18:1_16:1<O>)	TG(16:0_18:1_16:0<ep>)	NA	C53H98O7	846.731	[M+Na]+	C53H98O7Na	869.72	869.722	2.09677	24.1	293.208	C16H30O3Na	no water loss	NA	NA	NA	587.463	C35H64O5Na	613.478	C37H66O5Na	NA	NA
TG(16:0_18:1_16:1<O>)	TG(16:0_18:1_16:0<ep>)	NA	C53H98O7	846.731	[M+Na]+	C53H98O7Na	869.72	869.72	-0.777721	24.3	293.207	C16H30O3Na	no water loss	NA	NA	NA	587.462	C35H64O5Na	613.48	C37H66O5Na	NA	NA
TG(16:0_16:0_18:2<O>)	TG(16:0_16:0_18:1<ep>)	NA	C53H98O7	846.731	[M+Na]+	C53H98O7Na	869.72	869.72	-0.777721	24.3	319.223	C18H32O3Na	no water loss	NA	NA	NA	NA	NA	613.48	C37H66O5Na	NA	NA
TG(16:1_18:1_18:2<O>)	TG(16:1_18:1_18:2<OH>)	NA	C55H98O7	870.731	[M+Na]+	C55H98O7Na	893.72	893.72	-0.895135	23.1	319.224	C18H32O3Na	301.214	C18H30O2Na	NA	NA	575.5034; 597.4849	C37H67O4; C37H66O4Na	639.494	C39H68O5Na	611.465	C37H64O5Na
TG(16:0_18:2_18:2<O>)	TG(16:0_18:2_18:2<OH>)	NA	C55H98O7	870.731	[M+Na]+	C55H98O7Na	893.72	893.72	-0.895135	23.1	319.224	C18H32O3Na	301.214	C18H30O2Na	NA	NA	575.5034; 597.4850	C37H67O4; C37H66O4Na	637.479	C39H66O5Na	613.479	C37H66O5Na
TG(16:0_18:1_18:3<O>)	TG(16:0_18:1_18:3<OH>)	NA	C55H98O7	870.731	[M+Na]+	C55H98O7Na	893.72	893.72	-0.783243	23.38	317.209	C18H30O3Na	299.198	C18H28O2Na	NA	NA	577.518	C37H69O4	637.48	C39H66O5Na	611.465	C37H64O5Na
TG(16:0_18:1_18:3<O>)	TG(16:0_18:1_18:2<oxo>)	NA	C55H98O7	870.731	[M+Na]+	C55H98O7Na	893.72	893.72	-0.783243	24	317.209	C18H30O3Na	no water loss	NA	NA	NA	577.518	C37H69O4	637.48	C39H66O5Na	611.465	C37H64O5Na
TG(16:0_18:1_18:3<O>)	TG(16:0_18:1_18:2<oxo>)	NA	C55H98O7	870.731	[M+Na]+	C55H98O7Na	893.72	893.718	-2.6854	24.8	317.209	C18H30O3Na	no water loss	NA	NA	NA	NA	NA	NA	NA	611.466	C37H64O5Na
TG(16:0_18:0_18:4<O>)	TG(16:0_18:0_18:3<oxo>)	NA	C55H98O7	870.731	[M+Na]+	C55H98O7Na	893.72	893.718	-2.6854	24.8	315.194	C18H28O3Na	no water loss	NA	NA	NA	NA	NA	NA	NA	NA	NA
TG(16:0_18:1_18:3<O>)	TG(16:0_18:1_18:2<ep>)	NA	C55H98O7	870.731	[M+Na]+	C55H98O7Na	893.72	893.719	-1.23081	25.4	317.208	C18H30O3Na	no water loss	NA	NA	NA	NA	NA	637.478	C39H66O5Na	NA	NA
TG(16:0_18:1_18:2<O>)	TG(16:0_18:1_18:2<OH>)	NA	C55H100O7	872.747	[M+Na]+	C55H100O7Na	895.736	895.735	-1.00476	23.4	319.224	C18H32O3Na	301.214	C18H30O2Na	NA	NA	577.5167; 599.5039	C37H69O4; C37H68O4Na	639.495	C39H6805Na	613.48	C37H66O5Na
TG(16:0_18:1_18:2<O>)	TG(16:0_18:1_18:2<OH>)	NA	C55H100O7	872.747	[M+Na]+	C55H100O7Na	895.736	895.735	-1.00476	23.7	319.224	C18H32O3Na	301.214	C18H30O2Na	NA	NA	577.5167; 599.5039	C37H69O4; C37H68O4Na	639.495	C39H6805Na	613.48	C37H66O5Na
TG(16:0_18:1_18:2<O>)	NA	NA	C55H100O7	872.747	[M+Na]+	C55H100O7Na	895.736	895.736	0.33492	24.3	319.224	C18H32O3Na	no water loss	NA	NA	NA	577.52	C37H69O4	639.495	C39H6805Na	613.479	C37H66O5Na
TG(18:0_18:2_16:1<O>)	NA	NA	C55H100O7	872.747	[M+Na]+	C55H100O7Na	895.736	895.736	0.33492	24.3	293.209	C16H30O3Na	no water loss	NA	NA	NA	NA	NA	NA	NA	611.459	C37H64O5Na
TG(16:0_18:1_18:2<O>)	NA	NA	C55H100O7	872.747	[M+Na]+	C55H100O7Na	895.736	895.736	0.33492	24.8	319.224	C18H32O3Na	no water loss	NA	NA	NA	NA	NA	639.496	C39H6805Na	613.479	C37H66O5Na
TG(16:0_18:1_18:1<O>)	TG(16:0_18:1_18:1<OH>)	NA	C55H102O7	874.763	[M+Na]+	C55H102O7Na	897.752	897.753	0.891115	24.1	321.24	C18H34O3Na	303.23	C18H32O2Na	NA	NA	577.5154; 599.5099	C37H69O4; C37H68O4Na	641.511	C39H70O5Na	615.496	C37H68O5Na
TG(16:0_18:0_18:2<O>)	TG(16:0_18:0_18:2<OH>)	NA	C55H102O7	874.763	[M+Na]+	C55H102O7Na	897.752	897.753	0.891115	24.4	319.224	C18H32O3Na	301.216	C18H30O2Na	NA	NA	579.531	C37H71O4	641.509	C39H70O5Na	613.477	C37H66O5Na
TG(16:0_18:3_18:1<2O>)	TG(16:0_18:3 _18:1<2OH>)	NA	C55H98O8	886.726	[M+Na]+	C55H98O8Na	909.715	909.715	-0.879396	20.16	319.223	C18H32O3Na	301.214	C18H30O2Na	NA	NA	613.4785; 573.4877	C37H66O5Na; C37H65O4	653.473	C39H66O6Na	NA	NA
TG(16:0_18:1_18:3<2O>)	TG(16:0_18:1_18:3<OH,O>)	NA	C55H98O8	886.726	[M+Na]+	C55H98O8Na	909.715	909.715	0	21.6	333.203	C18H30O4Na	315.192	C18H28O3Na	NA	NA	NA	NA	653.476	C39H66O6Na	627.454	C37H64O6Na
TG(16:1_18:1_18:2<2O>)	NA	NA	C55H98O8	886.726	[M+Na]+	C55H98O8Na	909.715	909.715	0	22.1	335.219	C18H32O4Na	NA	NA	NA	NA	NA	NA	655.488	C39H68O6Na	627.459	C37H64O6Na
TG(16:0_18:1_18:3<2O>)	NA	NA	C55H98O8	886.726	[M+Na]+	C55H98O8Na	909.715	909.715	0	22.1	333.208	C18H30O4Na	NA	NA	NA	NA	NA	NA	653.474	C39H66O6Na	627.459	C37H64O6Na
TG(16:0_18:2_18:2<2O>)	NA	NA	C55H98O8	886.726	[M+Na]+	C55H98O8Na	909.715	909.715	-0.109924	22.1	335.219	C18H32O4Na	NA	NA	NA	NA	NA	NA	653.474	C39H66O6Na	629.474	C37H66O6Na
TG(16:0_16:0_20:4<2O>)	NA	NA	C55H98O8	886.726	[M+Na]+	C55H98O8Na	909.715	909.715	-0.109924	22.1	359.219	C20H32O4Na	NA	NA	NA	NA	NA	NA	653.474	C39H66O6Na	NA	NA
TG(16:0_18:2_18:2<2O>)	TG(16:0_18:2_18:2<OOH>)	TG(16:0_18:2_18:2<OOH{13}>)	C55H98O8	886.726	[M+Na]+	C55H98O8Na	909.715	909.714	-1.09924	23	335.219	C18H32O4Na	317.209	C18H30O3Na	247.13	C13H20O3Na	575.5035; 597.4849	C37H67O4; C37H66O4Na	653.476	C39H66O6Na	629.475	C37H66O6Na
TG(16:1_18:1_18:2<2O>)	TG(16:1_18:1_18:2<OOH>)	TG(16:1_18:1_18:2<OOH{13}>)	C55H98O8	886.726	[M+Na]+	C55H98O8Na	909.715	909.714	-1.09924	23	335.219	C18H32O4Na	317.209	C18H30O3Na	247.13	C13H20O3Na	575.5035; 597.4849	C37H67O4; C37H66O4Na	655.49	C39H68O6Na	627.49	C37H646O6Na
TG(16:0_18:1_18:3<2O>)	NA	NA	C55H98O8	886.726	[M+Na]+	C55H98O8Na	909.715	909.714	-1.09924	23	335.219	C18H32O4Na	NA	NA	NA	NA	NA	NA	653.476	C39H66O6Na	627.49	C37H646O6Na
TG(16:0_18:1_18:3<2O>)	TG(16:0_18:1_18:3<OOH>)	TG(16:0_18:1_18:3<OOH{13}>)	C55H98O8	886.726	[M+Na]+	C55H98O8Na	909.715	909.715	-0.659547	23.3	333.203	C18H30O4Na	315.192	C18H28O3Na	247.13	C13H20O3Na	577.5206; 599.4993	C37H69O4; C37H68O4Na	653.476	C39H66O6Na	627.46	C37H64O6Na
TG(16:0_18:1_18:3<2O>)	TG(16:0_18:1_18:3<OOH>)	TG(16:0_18:1_18:3<OOH{16}>)	C55H98O8	886.726	[M+Na]+	C55H98O8Na	909.715	909.715	-0.659547	23.3	333.203	C18H30O4Na	315.192	C18H28O3Na	287.162	C16H24O3Na	577.5206; 599.4994	C37H67O4; C37H66O4Na	653.476	C39H66O6Na	627.46	C37H64O6Na
TG(16:0_18:1_18:2<2O>)	TG(16:0_18:1_18:1<OH,ep>)	NA	C55H100O8	888.742	[M+Na]+	C55H100O8Na	911.731	911.731	0.109681	22.65	335.219	C18H32O4Na	317.209	C18H30O3Na	NA	NA	577.515	C37H69O4	655.492	C39H68O6Na	629.474	C37H66O6Na
TG(16:0_18:1_18:2<2O>)	TG(16:0_18:1_18:2<OOH>)	TG(16:0_18:1_18:2<OOH{11}>)	C55H100O8	888.742	[M+Na]+	C55H100O8Na	911.731	911.73	-1.31618	23.4	335.219	C18H32O4Na	317.208	C18H30O3Na	221.115	C11H18O3Na	577.518	C37H69O4;	655.487	C39H68O6Na	629.473	C37H66O6Na
TG(16:0_18:1_18:2<2O>)	TG(16:0_18:1_18:2<OOH>)	TG(16:0_18:1_18:2<OOH{13}>)	C55H100O8	888.742	[M+Na]+	C55H100O8Na	911.731	911.73	-1.31618	23.4-23.8	335.219	C18H32O4Na	317.208	C18H30O3Na	247.13	C13H20O3Na	577.5176; 599.5010	C37H69O4; C37H68O4Na	655.492	C39H68O6Na	629.473	C37H66O6Na
TG(16:0_18:1_18:2<2O>)	TG(16:0_18:1_18:2<OOH>)	TG(16:0_18:1_18:2<OOH{10}>)	C55H100O8	888.742	[M+Na]+	C55H100O8Na	911.731	911.73	-1.53554	23.8	335.218	C18H32O4Na	317.209	C18H30O3Na	205.083	C10H14O3Na	577.5193; 599.492	C37H69O4; C37H68O4Na	655.481	C39H68O6Na	629.475	C37H66O6Na
TG(18:2_18:2_18:2<O>)	TG(18:2_18:2_18:2<OH>)	NA	C57H98O7	894.731	[M+Na]+	C57H98O7Na	917.72	917.72	-0.435863	22.5	319.224	C18H32O3Na	301.214	C18H30O2Na	NA	NA	599.5030; 621.4825	C39H67O4; C39H66O4Na	637.479	C39H66O5Na	NA	NA
TG(18:2_18:2_18:2<O>)	TG(18:2_18:2_18:2<OH>)	NA	C57H98O7	894.731	[M+Na]+	C57H98O7Na	917.72	917.72	-0.653794	22.7	319.224	C18H32O3Na	301.214	C18H30O2Na	NA	NA	599.5046; 621.4847	C39H67O4; C39H66O4Na	637.479	C39H66O5Na	NA	NA
TG(18:1_18:2_18:3<O>)	TG(18:1_18:2_18:3<OH>)	NA	C57H98O7	894.731	[M+Na]+	C57H98O7Na	917.72	917.72	-0.653794	22.7	317.209	C18H30O3Na	299.198	C18H28O2Na	NA	NA	599.5046; 621.4847	C39H67O4; C39H66O4Na	635.465	C39H64O5Na	637.479	C39H66O5Na
TG(16:0_18:2_20:4<O>)	NA	NA	C57H98O7	894.731	[M+Na]+	C57H98O7Na	917.72	917.72	-0.980691	22.92	343.223	C20H32O3Na	no water loss	NA	NA	NA	NA	NA	661.479	C41H66O5Na	637.48	C39H66O5Na
TG(18:1_18:2_18:3<O>)	TG(18:1_18:2_18:3<OH>)	NA	C57H98O7	894.731	[M+Na]+	C57H98O7Na	917.72	917.72	-0.980691	22.9	317.209	C18H30O3Na	299.198	C18H28O2Na	NA	NA	NA	NA	NA	NA	637.48	C39H66O5Na
TG(18:2_18:2_18:2<O>)	TG(18:2_18:2_18:2<OH>)	NA	C57H98O7	894.731	[M+Na]+	C57H98O7Na	917.72	917.72	-0.980691	22.9	319.224	C18H32O3Na	301.214	C18H30O2Na	NA	NA	601.522	C39H69O4	635.464	C39H64O5Na	637.48	C39H66O5Na
TG(18:1_18:2_18:2<O>)	TG(18:1_18:2_18:2<OH>)	NA	C57H100O7	896.747	[M+Na]+	C57H100O7Na	919.736	919.735	-0.978542	23.2	319.224	C18H32O3Na	301.214	C18H30O2Na	NA	NA	601.5180; 623.4990	C39H69O4; C39H68O4Na	637.479	C39H66O5Na	639.494	C39H68O5Na
TG(18:1_18:2_18:2<O>)	TG(18:1_18:2_18:2<OH>)	NA	C57H100O7	896.747	[M+Na]+	C57H100O7Na	919.736	919.735	-0.978542	23.3	319.224	C18H32O3Na	301.213	C18H30O2Na	NA	NA	601.5174; 623.4992	C39H69O4; C39H68O4Na	637.48	C39H66O5Na	639.495	C39H68O5Na
TG(18:1_18:1_18:3<O>)	TG(18:1_18:1_18:3<OH>)	NA	C57H100O7	896.747	[M+Na]+	C57H100O7Na	919.736	919.735	-1.196	23.3	317.209	C18H30O3Na	299.198	C18H28O2Na	NA	NA	603.53412; 625.51508	C39H71O4; C39H70O4Na	637.479	C39H66O5Na	NA	NA
TG(16:0_18:2_20:3<O>)	NA	NA	C57H100O7	896.747	[M+Na]+	C57H100O7Na	919.736	919.735	-1.196	23.3	345.241	C20H32O3Na	NA	NA	NA	NA	NA	NA	663.49	C41H68O5Na	639.495	C39H68O5Na
TG(18:1_18:1_18:3<O>)	TG(18:1_18:1_18:3<OH>)	NA	C57H100O7	896.747	[M+Na]+	C57H100O7Na	919.736	919.735	-1.196	23.6	317.208	C18H30O3Na	299.198	C18H28O2Na	NA	NA	603.534	C39H71O4	637.48	C39H66O5Na	NA	NA
TG(16:0_18:1_20:4<O>)	TG(16:0_18:1_20:3<oxo>)	NA	C57H100O7	896.747	[M+Na]+	C57H100O7Na	919.736	919.735	-1.196	23.6	343.223	C20H30O3Na	no water loss	NA	NA	NA	NA	NA	637.48	C39H66O5Na	663.491	C41H68O5Na
TG(18:1_18:1_18:3<O>)	TG(18:1_18:1_18:3<OH>)	NA	C57H100O7	896.747	[M+Na]+	C57H100O7Na	919.736	919.735	-0.978542	24	317.209	C18H30O3Na	299.199	C18H28O2Na	NA	NA	603.536	C39H71O4	637.479	C39H66O5Na	NA	NA
TG(16:0_18:1_20:4<O>)	TG(16:0_18:1_20:4<OH>)	NA	C57H100O7	896.747	[M+Na]+	C57H100O7Na	919.736	919.735	-0.978542	24	343.224	C20H32O3Na	325.214	C20H30O2Na	NA	NA	577.5184; 599.4997	C37H69O4; C37H68O4Na	663.498	C41H68O5Na	637.479	C39H66O5Na
TG(18:1_18:1_18:3<O>)	TG(18:1_18:1_18:2<ep>)	NA	C57H100O7	896.747	[M+Na]+	C57H100O7Na	919.736	919.735	-0.978542	25.4	317.209	C18H30O3Na	NA	NA	NA	NA	NA	NA	637.479	C39H66O5Na	NA	NA
TG(18:0_18:1_18:3<O>)	TG(18:0_18:1_18:3<OH>)	NA	C57H102O7	898.763	[M+Na]+	C57H102O7Na	921.752	921.751	-1.19338	23.4	317.208	C18H30O3Na	299.197	C18H28O2Na	NA	NA	603.536	C39H71O4	639.495	C39H68O5Na	637.482	C39H66O5Na
TG(18:1_18:1_18:2<O>)	TG(18:1_18:1_18:2<OH>)	NA	C57H102O7	898.763	[M+Na]+	C57H102O7Na	921.752	921.751	-1.19338	23.4	319.224	C18H32O3Na	301.214	C18H30O2Na	NA	NA	NA	NA	639.495	C39H68O5Na	NA	NA
TG(18:1_18:1_18:2<O>)	TG(18:1_18:1_18:2<OH>)	NA	C57H102O7	898.763	[M+Na]+	C57H102O7Na	921.752	921.751	-1.19338	23.7	319.224	C18H32O3Na	301.214	C18H30O2Na	NA	NA	603.5344; 625.5151	C39H71O4; C39H70O4Na	639.495	C39H68O5Na	NA	NA
TG(16:0_18:1_20:3<O>)	TG(16:0_18:1_20:3<OH>)	NA	C57H102O7	898.763	[M+Na]+	C57H102O7Na	921.752	921.751	-0.867913	23.7	345.239	C20H34O3Na	327.23	C20H32O2Na	NA	NA	NA	NA	665.51	C41H70O5Na	639.495	C39H68O5Na
TG(18:0_18:2_18:2<O>)	TG(18:0_18:2_18:2<OH>)	NA	C57H102O7	898.763	[M+Na]+	C57H102O7Na	921.752	921.751	-0.867913	23.7	319.224	C18H32O3Na	301.214	C18H30O2Na	NA	NA	603.5338; 625.5153	C39H71O4; C39H70O4Na	637.479	C39H66O5Na	641.51	C39H70O5Na
TG(18:0_18:1_18:3<O>)	NA	NA	C57H102O7	898.763	[M+Na]+	C57H102O7Na	921.752	921.752	-0.108489	24.9	317.208	C18H30O3Na	no water loss	NA	NA	NA	605.552	C39H73O4	637.479	C39H66O5Na	639.496	C39H68O5Na
TG(18:1_18:1_18:2<O>)	NA	NA	C57H102O7	898.763	[M+Na]+	C57H102O7Na	921.752	921.752	-0.108489	24.9	319.224	C18H32O3Na	no water loss	NA	NA	NA	NA	NA	639.495	C39H68O5Na	NA	NA
TG(16:0_18:1_18:3<3O>)	NA	NA	C55H98O9	902.721	[M+Na]+	C55H98O9Na	925.711	925.715	4.26267	21.8, 23.4	349.197	C18H30O5Na	no water loss	NA	NA	NA	NA	NA	669.464	C39H66O7Na	643.451	C37H64O7Na
TG(18:1_18:2<O>_18:3<O>)	NA	NA	C57H98O8	910.726	[M+Na]+	C57H98O8Na	933.715	933.715	-0.321297	20.6	317.208	C18H30O3Na	no water loss	NA	NA	NA	637.4950; 639.4798	C39H66O5Na; C39H68O5Na	651.456	C39H64O6Na	NA	NA
TG(18:1_18:2_18:3<2O>)	TG(18:1_18:2_18:3<OH,O>)	NA	C57H98O8	910.726	[M+Na]+	C57H98O8Na	933.715	933.714	-1.49939	21	333.204	C18H30O4Na	315.193	C18H28O3Na	NA	NA	NA	NA	651.456	C39H64O6Na	653.475	C39H66O6Na
TG(16:1_18:1_20:4<2O>)	TG(16:1_18:1_20:4<OH,O>)	NA	C57H98O8	910.726	[M+Na]+	C57H98O8Na	933.715	933.714	-1.49939	21	359.217	C20H32O4Na	341.209	C20H30O3Na	NA	NA	NA	NA	679.499	C39H64O6Na	651.456	C39H64O6Na
TG(16:0_16:1_22:5<2O>)	NA	NA	C57H98O8	910.726	[M+Na]+	C57H98O8Na	933.715	933.714	-1.49939	21.2	385.232	C22H34O4Na	NA	NA	NA	NA	NA	NA	677.476	C41H66O6Na	679.492	C41H68O6Na
TG(16:1_18:1_20:4<2O>)	TG(16:1_18:1_20:4<OH,O>)	NA	C57H98O8	910.726	[M+Na]+	C57H98O8Na	933.715	933.714	-1.49939	21.2	359.217	C20H32O4Na	341.209	C20H30O3Na	NA	NA	NA	NA	679.492	C41H68O6Na	651.456	C39H64O6Na
TG(18:2_18:2_18:2<2O>)	NA	NA	C57H98O8	910.726	[M+Na]+	C57H98O8Na	933.715	933.714	-1.49939	21.2	335.219	C18H32O4Na	NA	NA	NA	NA	NA	NA	653.475	C39H66O6Na	NA	NA
TG(18:1_18:2_18:3<2O>)	TG(18:1_18:2_18:3<OH,O>)	NA	C57H98O8	910.726	[M+Na]+	C57H98O8Na	933.715	933.714	-1.49939	21.2	333.204	C18H30O4Na	315.192	C18H28O3Na	NA	NA	NA	NA	653.475	C39H66O6Na	651.456	C39H64O6Na
TG(18:1_18:1_18:4<2O>)	NA	NA	C57H98O8	910.726	[M+Na]+	C57H98O8Na	933.715	933.714	-1.49939	21.2	331.188	C18H28O4Na	NA	NA	NA	NA	NA	NA	651.456	C39H64O6Na	NA	NA
TG(18:1_18:3_18:2<2O>)	TG(18:1_18:3_18:2<OH,O>)	NA	C57H98O8	910.726	[M+Na]+	C57H98O8Na	933.715	933.715	-0.856792	21.7	335.22	C18H32O4Na	317.209	C18H30O3Na	NA	NA	NA	NA	651.456	C39H64O6Na	655.488	C39H68O6Na
TG(18:1_18:2_18:3<2O>)	NA	NA	C57H98O8	910.726	[M+Na]+	C57H98O8Na	933.715	933.715	-0.856792	21.7	333.204	C18H30O4Na	NA	NA	NA	NA	NA	NA	651.456	C39H64O6Na	653.475	C39H66O6Na
TG(18:1_18:1_18:4<2O>)	NA	NA	C57H98O8	910.726	[M+Na]+	C57H98O8Na	933.715	933.715	-0.856792	21.7	331.188	C18H28O4Na	NA	NA	NA	NA	NA	NA	651.456	C39H64O6Na	NA	NA
TG(16:0_18:2_20:4<2O>)	TG(16:0_18:2_20:4<OH,O>)	NA	C57H98O8	910.726	[M+Na]+	C57H98O8Na	933.715	933.715	-0.856792	21.7	359.219	C20H32O4Na	341.211	C20H30O3Na	NA	NA	NA	NA	677.475	C41H66O6Na	653.475	C39H66O6Na
TG(16:1_18:1_20:4<2O>)	TG(16:1_18:1_20:4<OH,O>)	NA	C57H98O8	910.726	[M+Na]+	C57H98O8Na	933.715	933.715	-0.856792	21.7	359.219	C20H32O4Na	341.211	C20H30O3Na	NA	NA	NA	NA	679.495	C41H68O6Na	651.456	C39H64O6Na
TG(16:0_18:1_20:5<2O>)	TG(16:0_18:1_20:5<OH,O>)	NA	C57H98O8	910.726	[M+Na]+	C57H98O8Na	933.715	933.715	-0.856792	21.7	357.203	C20H30O4Na	339.194	C20H28O3Na	NA	NA	NA	NA	677.475	C41H66O6Na	651.459	C39H64O6Na
TG(18:2_18:2_18:2<2O>)	TG(18:2_18:2_18:2<OOH>)	TG(18:2_18:2_18:2<OOH{13}>)	C57H98O8	910.726	[M+Na]+	C57H98O8Na	933.715	933.715	-0.963891	22.55	335.219	C18H32O4Na	317.21	C18H30O3Na	247.13	C13H20O3Na	621.483	C39H66O4Na	653.474	C39H66O6Na	NA	NA
TG(18:1_18:2_18:3<2O>)	TG(18:1_18:2_18:3<OOH>)	TG(18:1_18:2_18:3<OOH{16}>)	C57H98O8	910.726	[M+Na]+	C57H98O8Na	933.715	933.715	-0.856792	22.6	333.203	C18H30O4Na	315.193	C18H28O3Na	NA	NA	NA	NA	653.474	C39H66O6Na	NA	NA
TG(18:1_18:1_18:4<2O>)	TG(18:1_18:1_18:3<OH,O>)	NA	C57H98O8	910.726	[M+Na]+	C57H98O8Na	933.715	933.715	-0.856792	22.6	331.186	C18H28O4Na	313.179	C18H26O3Na	NA	NA	NA	NA	651.46	C39H64O6Na	NA	NA
TG(18:1_18:2<O>_18:2<O>)	TG(18:1_18:2<OH>_18:2<OH>)	NA	C57H100O8	912.742	[M+Na]+	C57H100O8Na	935.731	935.73	-0.854947	20.2	319.224	C18H32O3Na	301.213	C18H30O2Na	NA	NA	639.495	C39H68O5Na	653.473	C39H66O6Na	NA	NA
TG(16:0_18:1_20:4<2O>)	TG(16:0_18:1_20:4<OH,O>)	NA	C57H100O8	912.742	[M+Na]+	C57H100O8Na	935.731	935.73	-0.854947	22.2	359.219	C20H32O4Na	341.219	C20H30O3Na	NA	NA	577.518	C37H69O4	679.49	C41H68O6Na	653.474	C39H66O6Na
TG(18:1_18:2_18:2<2O>)	NA	NA	C57H100O8	912.742	[M+Na]+	C57H100O8Na	935.731	935.73	-0.854947	22.2	335.219	C18H32O4Na	NA	NA	NA	NA	NA	NA	653.474	C39H66O6Na	655.489	C39H68O6Na
TG(18:1_18:1_18:3<2O>)	TG(18:1_18:1_18:3<OH,O>)	NA	C57H100O8	912.742	[M+Na]+	C57H100O8Na	935.731	935.73	-0.854947	22.2	333.21	C18H30O4Na	315.193	C18H28O3Na	NA	NA	NA	NA	653.474	C39H66O6Na	NA	NA
TG(18:1_18:1_18:3<2O>)	NA	NA	C57H100O8	912.742	[M+Na]+	C57H100O8Na	935.731	935.73	-1.28242	23.1	333.203	C18H32O4Na	NA	NA	NA	NA	NA	NA	653.475	C39H66O6Na	NA	NA
TG(18:1_18:2_18:2<2O>)	TG(18:1_18:2_18:2<OOH>)	TG(18:1_18:2_18:2<OOH{13}>)	C57H100O8	912.742	[M+Na]+	C57H100O8Na	935.731	935.73	-1.28242	23.1	335.219	C18H32O4Na	317.208	C18H30O3Na	247.13	C13H20O3Na	601.5193; 623.4977	C39H69O4; C39H68O4Na	653.475	C39H66O6Na	655.491	C39H68O6Na
TG(18:1_18:1_18:2<2O>)	TG(18:1_18:1_18:2<OH,O>)	NA	C57H102O8	914.757	[M+Na]+	C57H102O8Na	937.747	937.745	-1.49294	22.8	335.219	C18H32O4Na	317.208	C18H30O3Na	NA	NA	NA	NA	655.49	C39H68O6Na	NA	NA
TG(18:1_18:1_18:2<2O>)	TG(18:1_18:1_18:2<OOH>)	TG(18:1_18:1_18:2<OOH{13}>)	C57H102O8	914.757	[M+Na]+	C57H102O8Na	937.747	937.745	-1.3863	23.6	335.219	C18H32O4Na	317.208	C18H30O3Na	247.131	C13H20O3Na	603.5336; 625.5164	C37H71O4; C39H70O4Na	655.49	C39H68O6Na	NA	NA
TG(18:0_18:3<O>_18:3<2O>)	NA	NA	C57H98O9	926.721	[M+Na]+	C57H98O9Na	949.71	949.71	-0.737067	20.3	317.2091;333.2027	C18H30O3Na; C18H30O4Na	NA	NA	NA	NA	NA	NA	NA	NA	NA	NA
TG(18:1_18:1_18:4<3O>)	NA	NA	C57H98O9	926.721	[M+Na]+	C57H98O9Na	949.71	949.71	-0.737067	21.3	347.182	C18H28O5Na	NA	NA	NA	NA	NA	NA	667.451	C39H64O7Na	NA	NA
TG(16:0_18:1_20:5<3O>)	NA	NA	C57H98O9	926.721	[M+Na]+	C57H98O9Na	949.71	949.71	-0.737067	21.3	373.196	C20H30O5Na	NA	NA	NA	NA	NA	NA	693.467	C41H66O7Na	667.451	C39H64O7Na
TG(16:0_18:1_20:5<3O>)	NA	NA	C57H98O9	926.721	[M+Na]+	C57H98O9Na	949.71	949.71	-0.737067	21.8	373.198	C20H30O5Na	NA	NA	NA	NA	NA	NA	693.471	C41H66O7Na	667.458	C39H64O7Na
TG(18:1_18:2<O>_18:2<2O>)	TG(18:1_18:2<O>_18:2<OOH>)	TG(18:1_18:2<O>_18:2<OOH{13}>)	C57H100O9	928.737	[M+Na]+	C57H100O9Na	951.726	951.725	-1.05072	20.07	335.2198; 319.2229	C18H32O4Na; C18H32O3Na	317.22	C18H30O3Na	247.13	C13H20O3Na	639.49573; 655.4933	C39H68O5Na; C39H68O6Na	669.47	C39H66O7Na	NA	NA
TG(18:1_18:1_18:3<3O>)	NA	NA	C57H100O9	928.737	[M+Na]+	C57H100O9Na	951.726	951.725	-1.05072	21.1	349.198	C18H30O5Na	NA	NA	NA	NA	NA	NA	669.468	C39H66O7Na	NA	NA
TG(16:0_18:1_20:4<3O>)	NA	NA	C57H100O9	928.737	[M+Na]+	C57H100O9Na	951.726	951.725	-0.735506	21	375.214	C20H32O5Na	NA	NA	NA	NA	NA	NA	695.487	C41H68O7Na	669.468	C39H66O7Na
TG(16:0_18:1_20:4<3O>)	TG(16:0_18:1_20:3<ep,OOH>)	TG(16:0_18:1_20:3<ep,OOH{15}>)	C57H100O9	928.737	[M+Na]+	C57H100O9Na	951.726	951.725	-0.735506	22.1	375.214	C20H32O5Na	NA	NA	287.126	C15H20O4Na	577.517	C37H69O4	695.481	C41H68O7Na	669.465	C39H66O7Na

## Sheet: Supplementary Data 5.6
ID_fatty acyl level	ID_modification type level	ID_modification position level	Neutral formula	Neutral theoretical mass	Adduct	Ion formula	Ion theoretical mass	Ion measured mass	Δppm	RT	Oxidized FA fragment (m/z and ion formula)		Modification type-specific fragments (m/z and ion formula)		Modification position-specific fragments (m/z and ion formula)		DAG fragments (m/z and ion formula)
TG(16:1_18:1_16:0<O>)	TG(16:1_18:1_16:0<OH>)	NA	C53H98O7	846.731	[M+Na]+	C53H98O7Na	869.721	869.722	1.60971	23.4	NA	NA	277.216	C16H30O2Na	NA	NA	575.508	C37H67O4	615.496	C37H68O5Na	587.462	C35H64O5Na
TG(16:0_16:0_18:2<O>)	TG(16:0_16:0_18:1<ep>)	NA	C53H98O7	846.731	[M+Na]+	C53H98O7Na	869.721	869.714	-7.01375	24.3	319.225	C18H32O3Na	NA	NA	NA	NA	NA	NA	613.479	C37H66O5Na	NA	NA
TG(16:0_16:0_18:2<O>)	TG(16:0_16:0_18:2<OH>)	NA	C53H98O7	846.731	[M+Na]+	C53H98O7Na	869.721	869.719	-1.26477	23.71	319.225	C18H32O3Na	301.225	C18H30O2Na	NA	NA	551.4994; 573.4862	C35H67O4; C35H66O4Na	613.48	C37H66O5Na	NA	NA
TG(16:0_18:1_18:3<O>)	NA	NA	C55H98O7	870.731	[M+Na]+	C55H98O7Na	893.72	893.718	-2.34973	24.6	317.21	C18H30O3Na	no water loss	NA	NA	NA	NA	NA	637.47	C39H66O5Na	611.464	C37H64O5Na
TG(16:0_18:2_18:2<O>)	TG(16:0_18:2_18:2<OH>)	NA	C55H98O7	870.731	[M+Na]+	C55H98O7Na	893.72	893.72	-0.783243	23.2	319.224	C18H32O3Na	301.214	C18H30O2Na	NA	NA	575.5032; 597.4855	C37H67O4; C37H66O4Na	637.48	C39H66O5Na	613.48	C37H66O5Na
TG(16:1_18:1_18:2<O>)	TG(16:1_18:1_18:2<OH>)	NA	C55H98O7	870.731	[M+Na]+	C55H98O7Na	893.72	893.72	-0.783243	23.2	319.224	C18H32O3Na	301.214	C18H30O2Na	NA	NA	575.5032; 597.4854	C37H67O4; C37H66O4Na	639.495	C39H68O5Na	611.465	C37H64O5Na
TG(16:0_18:1_18:3<O>)	TG(16:0_18:1_18:3<OH>)	NA	C55H98O7	870.731	[M+Na]+	C55H98O7Na	893.72	893.72	-0.223784	23.3	317.209	C18H30O3Na	299.199	C18H28O2Na	NA	NA	577.52	C37H69O4	637.48	C39H66O5Na	611.463	C37H64O5Na
TG(16:1_18:1_18:2<O>)	TG(16:1_18:1_18:2<OH>)	NA	C55H98O7	870.731	[M+Na]+	C55H98O7Na	893.72	893.72	-0.223784	23.3	319.224	C18H32O3Na	301.214	C18H30O2Na	NA	NA	575.502	C37H67O4	639.495	C39H68O5Na	611.463	C37H64O5Na
TG(16:0_18:1_18:3<O>)	TG(16:0_18:1_18:2<oxo>)	NA	C55H98O7	870.731	[M+Na]+	C55H98O7Na	893.72	893.72	-0.447567	24	317.209	C18H30O3Na	no water loss	NA	NA	NA	577.518	C37H69O4	637.48	C39H66O5Na	611.465	C37H64O5Na
TG(16:0_18:1_18:3<O>)	TG(16:0_18:1_18:2<ep>)	NA	C55H98O7	870.731	[M+Na]+	C55H98O7Na	893.72	893.72	-0.223784	25.4	317.209	C18H30O3Na	no water loss	NA	NA	NA	577.518	C37H69O4	637.481	C39H66O5Na	611.465	C37H64O5Na
TG(16:0_18:1_18:2<O>)	TG(16:0_18:1_18:2<OH>)	NA	C55H100O7	872.747	[M+Na]+	C55H100O7Na	895.736	895.736	0.22328	23.5	319.224	C18H32O3Na	301.214	C18H30O2Na	NA	NA	577.5201; 599.5018	C37H69O4; C37H68O4Na	639.495	C39H6805Na	613.479	C37H66O5Na
TG(16:0_18:0_18:3<O>)	NA	NA	C55H100O7	872.747	[M+Na]+	C55H100O7Na	895.736	895.736	0.33492	24.72	317.209	C18H30O3Na	no water loss	NA	NA	NA	577.518	C37H69O4	639.496	C39H6805Na	611.464	C37H64O5Na
TG(16:0_18:1_18:2<O>)	NA	NA	C55H100O7	872.747	[M+Na]+	C55H100O7Na	895.736	895.736	0.33492	24.72	317.209	C18H30O3Na	no water loss	NA	NA	NA	577.518	C37H69O4	639.496	C39H6805Na	613.48	C37H66O5Na
TG(16:0_18:0_18:2<O>)	NA	NA	C55H102O7	874.763	[M+Na]+	C55H102O7Na	897.752	897.752	0.668336	24.6	319.222	C18H32O3Na	no water loss	NA	NA	NA	NA	NA	641.507	C39H70O5Na	613.481	C37H66O5Na
TG(16:0_18:0_18:2<O>)	TG(16:0_18:0_18:2<OH>)	NA	C55H102O7	874.763	[M+Na]+	C55H102O7Na	897.752	897.752	0.779726	24.3	319.225	C18H32O3Na	301.216	C18H30O2Na	NA	NA	579.53	C37H71O4	641.511	C39H70O5Na	613.481	C37H66O5Na
TG(16:0_18:1_18:1<O>)	TG(16:0_18:1_18:1<OH>)	NA	C55H102O7	874.763	[M+Na]+	C55H102O7Na	897.752	897.753	0.891115	24.09	321.24	C18H34O3Na	303.23	C18H32O2Na	NA	NA	577.5179; 599.4980	C37H69O4; C37H68O4Na	641.511	C39H70O5Na	615.497	C37H68O5Na
TG(16:0_18:3_18:1<2O>)	TG(16:0_18:3_18:1<2OH>)	NA	C55H98O8	886.726	[M+Na]+	C55H98O8Na	909.715	909.715	-0.879396	20.1	319.224	C18H32O3Na	301.214	C18H30O2Na	NA	NA	613.4802; 573.4877	C37H66O5Na; C37H65O4	653.475	C39H66O6Na	NA	NA
TG(16:0_18:1_18:3<2O>)	TG(16:0_18:1_18:3<OH,O>)	NA	C55H98O8	886.726	[M+Na]+	C55H98O8Na	909.715	909.716	0.659547	21.6	333.203	C18H30O4Na	315.193	C18H28O3Na	NA	NA	NA	NA	653.479	C39H66O6Na	627.455	C37H64O6Na
TG(16:0_18:1_18:3<2O>)	NA	NA	C55H98O8	886.726	[M+Na]+	C55H98O8Na	909.715	909.715	-0.109924	21.8	333.203	C18H30O4Na	no water loss	NA	NA	NA	NA	NA	653.474	C39H66O6Na	627.457	C37H64O6Na
TG(16:1_18:1_18:2<2O>)	NA	NA	C55H98O8	886.726	[M+Na]+	C55H98O8Na	909.715	909.715	-0.109924	21.8	335.218	C18H32O4Na	no water loss	NA	NA	NA	NA	NA	655.49	C39H68O6Na	627.457	C37H64O6Na
TG(16:0_16:0_20:4<2O>)	NA	NA	C55H98O8	886.726	[M+Na]+	C55H98O8Na	909.715	909.715	-0.659547	22.1	359.215	C20H32O4Na	no water loss	NA	NA	NA	NA	NA	653.473	C39H66O6Na	NA	NA
TG(16:0_18:1_18:3<2O>)	NA	NA	C55H98O8	886.726	[M+Na]+	C55H98O8Na	909.715	909.715	-0.659547	22.1	333.203	C18H30O4Na	no water loss	NA	NA	NA	NA	NA	653.473	C39H66O6Na	627.455	C37H64O6Na
TG(16:0_18:2_18:2<2O>)	NA	NA	C55H98O8	886.726	[M+Na]+	C55H98O8Na	909.715	909.715	-0.659547	22.1	335.219	C18H32O4Na	no water loss	NA	NA	NA	NA	NA	653.473	C39H66O6Na	629.471	C37H66O6Na
TG(16:1_18:1_18:2<2O>)	NA	NA	C55H98O8	886.726	[M+Na]+	C55H98O8Na	909.715	909.715	-0.659547	22.1	335.219	C18H32O4Na	no water loss	NA	NA	NA	NA	NA	655.48	C39H68O6Na	627.455	C37H64O6Na
TG(16:0_18:1_18:3<2O>)	TG(16:0_18:1_18:2<OH,ep>)	NA	C55H98O8	886.726	[M+Na]+	C55H98O8Na	909.715	909.714	-1.09924	22.7	333.203	C18H30O4Na	315.192	C18H28O3Na	NA	NA	577.513	C37H69O4	653.474	C39H66O6Na	627.46	C37H64O6Na
TG(16:0_18:2_18:2<2O>)	TG(16:0_18:2_18:1<OH,ep>)	NA	C55H98O8	886.726	[M+Na]+	C55H98O8Na	909.715	909.714	-1.09924	22.7	335.216	C18H32O4Na	317.207	C18H30O3Na	NA	NA	NA	NA	653.474	C39H66O6Na	NA	NA
TG(16:0_18:1_18:3<2O>)	TG(16:0_18:1_18:3<OOH>)	TG(16:0_18:1_18:3<OOH{13}>)	C55H98O8	886.726	[M+Na]+	C55H98O8Na	909.715	909.714	-1.09924	23	333.203	C18H30O4Na	315.192	C18H28O3Na	247.13	C13H20O3Na	599.501	C37H68O4Na	653.475	C39H66O6Na	627.46	C37H64O6Na
TG(16:0_18:2_18:2<2O>)	TG(16:0_18:2_18:2<OOH>)	TG(16:0_18:2_18:2<OOH{13}>)	C55H98O8	886.726	[M+Na]+	C55H98O8Na	909.715	909.714	-1.09924	23	335.219	C18H32O4Na	317.209	C18H30O3Na	247.13	C13H20O3Na	575.5026; 597.4851	C37H67O4; C37H66O4Na	653.475	C39H66O6Na	629.474	C37H66O6Na
TG(16:1_18:1_18:2<2O>)	TG(16:1_18:1_18:2<OOH>)	TG(16:1_18:1_18:2<OOH{13}>)	C55H98O8	886.726	[M+Na]+	C55H98O8Na	909.715	909.714	-1.09924	23	335.219	C18H32O4Na	317.209	C18H30O3Na	247.13	C13H20O3Na	575.5026; 597.4851	C37H67O4; C37H66O4Na	655.487	C39H68O6Na	NA	NA
TG(16:0_18:1_18:2<2O>)	TG(16:0_18:1_18:1<OH,ep>)	NA	C55H100O8	888.742	[M+Na]+	C55H100O8Na	911.731	911.731	0.109681	22.65	335.219	C18H32O4Na	317.208	C18H30O3Na	NA	NA	577.516	C37H69O4	655.491	C39H68O6Na	629.474	C37H66O6Na
TG(16:0_18:1_18:2<2O>)	TG(16:0_18:1_18:2<OOH>)	TG(16:0_18:1_18:2<OOH{11}>)	C55H100O8	888.742	[M+Na]+	C55H100O8Na	911.731	911.731	-0.219363	23.3	335.219	C18H32O4Na	317.209	C18H30O3Na	221.114	C11H18O3Na	577.517	C37H69O4	655.489	C39H68O6Na	629.471	C37H66O6Na
TG(16:0_18:1_18:2<2O>)	TG(16:0_18:1_18:2<OOH>)	TG(16:0_18:1_18:2<OOH{13}>)	C55H100O8	888.742	[M+Na]+	C55H100O8Na	911.731	911.73	-0.76777	23.5	335.219	C18H32O4Na	317.208	C18H30O3Na	247.13	C13H20O3Na	577.5184; 599.5010	C37H69O4; C37H68O4Na	655.49	C39H68O6Na	629.474	C37H66O6Na
TG(16:0_18:1_18:2<2O>)	TG(16:0_18:1_18:2<OOH>)	TG(16:0_18:1_18:2<OOH{9}>)	C55H100O8	888.742	[M+Na]+	C55H100O8Na	911.731	911.73	-1.31618	23.7	335.219	C18H32O4Na	317.208	C18H30O3Na	195.099	C9H16O3Na	577.5182; 599.5025	C37H69O4; C37H68O4Na	655.49	C39H68O6Na	629.475	C37H66O6Na
TG(16:0_18:0_18:2<2O>)	TG(16:0_18:0_18:2<OOH>)	TG(16:0_18:0_18:2<OOH{13}>)	C55H102O8	890.757	[M+Na]+	C55H102O8Na	913.747	913.746	-0.437758	24.28	335.219	C18H32O4Na	no water loss	NA	247.13	C12H20O3Na	NA	NA	NA	NA	629.475	C37H66O6Na
TG(18:2_18:2_18:2<O>)	TG(18:2_18:2_18:2<OH>)	NA	C57H98O7	894.731	[M+Na]+	C57H98O7Na	917.72	917.721	0.108966	22.6	319.225	C18H32O3Na	301.214	C18H30O2Na	NA	NA	599.5039; 621.4825	C39H67O4; C39H66O4Na	637.479	C39H66O5Na	NA	NA
TG(18:1_18:2_18:3<O>)	TG(18:1_18:2_18:3<OH>)	NA	C57H98O7	894.731	[M+Na]+	C57H98O7Na	917.72	917.72	-0.435863	23	317.209	C18H30O3Na	299.2	C18H28O2Na	NA	NA	601.512	C39H69O4	635.465	C39H64O5Na	637.48	C39H66O5Na
TG(18:2_18:2_18:2<O>)	NA	NA	C57H98O7	894.731	[M+Na]+	C57H98O7Na	917.72	917.72	-0.435863	23	319.224	C18H32O3Na	no water loss	NA	NA	NA	NA	NA	637.48	C39H66O5Na	NA	NA
TG(18:1_18:2_18:3<O>)	NA	NA	C57H98O7	894.731	[M+Na]+	C57H98O7Na	917.72	917.721	0.108966	24.7	317.209	C18H30O3Na	no water loss	NA	NA	NA	NA	NA	637.479	C39H66O5Na	635.462	C39H64O5Na
TG(18:1_18:2_18:2<O>)	TG(18:1_18:2_18:2<OH>)	NA	C57H100O7	896.747	[M+Na]+	C57H100O7Na	919.736	919.736	-0.326181	23.2	319.224	C18H32O3Na	301.214	C18H30O2Na	NA	NA	601.5204; 623.5048	C39H69O4; C39H68O4Na	637.479	C39H66O5Na	639.495	C39H68O5Na
TG(16:0_18:2_20:3<O>)	NA	NA	C57H100O7	896.747	[M+Na]+	C57H100O7Na	919.736	919.736	-0.543634	23.3	345.241	C20H34O3Na	no water loss	NA	NA	NA	NA	NA	663.495	C41H68O5Na	639.495	C39H68O5Na
TG(18:1_18:1_18:3<O>)	NA	NA	C57H100O7	896.747	[M+Na]+	C57H100O7Na	919.736	919.736	-0.543634	23.3	317.209	C18H30O3Na	no water loss	NA	NA	NA	NA	NA	637.479	C39H66O5Na	NA	NA
TG(18:1_18:2_18:2<O>)	NA	NA	C57H100O7	896.747	[M+Na]+	C57H100O7Na	919.736	919.736	-0.543634	23.3	319.225	C18H32O3Na	no water loss	NA	NA	NA	601.5206; 623.5005	C39H69O4; C39H68O4Na	637.479	C39H66O5Na	639.495	C39H68O5Na
TG(16:0_18:1_20:4<O>)	NA	NA	C57H100O7	896.747	[M+Na]+	C57H100O7Na	919.736	919.736	-0.652361	23.5	343.224	C20H32O3Na	no water loss	NA	NA	NA	NA	NA	663.497	C41H68O5Na	637.48	C39H66O5Na
TG(16:0_18:2_20:3<O>)	NA	NA	C57H100O7	896.747	[M+Na]+	C57H100O7Na	919.736	919.736	-0.652361	23.5	345.241	C20H34O3Na	no water loss	NA	NA	NA	NA	NA	663.497	C41H68O5Na	639.494	C39H68O5Na
TG(18:1_18:1_18:3<O>)	TG(18:1_18:1_18:3<OH>)	NA	C57H100O7	896.747	[M+Na]+	C57H100O7Na	919.736	919.736	-0.652361	23.5	317.209	C18H30O3Na	299.199	C18H28O2Na	NA	NA	603.532	C39H71O4	637.48	C39H66O5Na	NA	NA
TG(18:1_18:2_18:2<O>)	NA	NA	C57H100O7	896.747	[M+Na]+	C57H100O7Na	919.736	919.736	-0.652361	23.5	319.224	C18H32O3Na	no water loss	NA	NA	NA	NA	NA	637.48	C39H66O5Na	639.494	C39H68O5Na
TG(16:0_18:1_20:4<O>)	TG(16:0_18:1_20:4<OH>)	NA	C57H100O7	896.747	[M+Na]+	C57H100O7Na	919.736	919.736	-0.652361	24	343.224	C20H32O3Na	325.214	C20H30O2Na	NA	NA	577.5175; 599.4981	C37H69O4; C37H68O4Na	663.495	C41H68O5Na	637.48	C39H66O5Na
TG(16:0_18:2_20:3<O>)	TG(16:0_18:2_20:2<oxo>)	NA	C57H100O7	896.747	[M+Na]+	C57H100O7Na	919.736	919.736	-0.652361	24	345.24	C20H34O3Na	no water loss	NA	NA	NA	NA	NA	663.495	C41H68O5Na	639.495	C39H68O5Na
TG(18:1_18:1_18:3<O>)	TG(18:1_18:1_18:3<OH>)	NA	C57H100O7	896.747	[M+Na]+	C57H100O7Na	919.736	919.736	-0.652361	24	317.209	C18H30O3Na	299.199	C18H28O2Na	NA	NA	603.537	C39H71O4	637.48	C39H66O5Na	NA	NA
TG(18:1_18:1_18:3<O>)	TG(18:1_18:1_18:2<oxo>)	NA	C57H100O7	896.747	[M+Na]+	C57H100O7Na	919.736	919.735	-0.978542	25.3	317.209	C18H30O3Na	no water loss	NA	NA	NA	NA	NA	637.481	C39H66O5Na	NA	NA
TG(18:1_18:1_18:3<O>)	TG(18:1_18:1_18:2<ep>)	NA	C57H100O7	896.747	[M+Na]+	C57H100O7Na	919.736	919.735	-0.978542	25.4	317.209	C18H30O3Na	no water loss	NA	NA	NA	NA	NA	637.481	C39H66O5Na	NA	NA
TG(18:0_18:1_18:3<O>)	TG(18:0_18:1_18:2<ep>)	NA	C57H102O7	898.763	[M+Na]+	C57H102O7Na	921.752	921.75	-1.62734	23.4	317.209	C18H30O3Na	no water loss	NA	NA	NA	NA	NA	637.48	C39H66O5Na	639.494	C39H68O5Na
TG(18:0_18:2_18:2<O>)	TG(18:0_18:2_18:2<OH>)	NA	C57H102O7	898.763	[M+Na]+	C57H102O7Na	921.752	921.75	-1.62734	23.4	319.225	C18H32O3Na	301.216	C18H30O2Na	NA	NA	603.533	C39H71O5	637.48	C39H66O5Na	641.513	C39H70O5Na
TG(18:1_18:1_18:2<O>)	TG(18:1_18:1_18:2<OH>)	NA	C57H102O7	898.763	[M+Na]+	C57H102O7Na	921.752	921.751	-0.542445	23.7	319.225	C18H32O3Na	301.214	C18H30O2Na	NA	NA	603.5320; 625.5134	C39H71O4; C39H70O4Na	639.495	C39H68O5Na	NA	NA
TG(16:0_18:1_20:3<O>)	TG(16:0_18:1_20:3<OH>)	NA	C57H102O7	898.763	[M+Na]+	C57H102O7Na	921.752	921.751	-0.759424	23.9	345.239	C20H34O3Na	327.229	C20H32O2Na	NA	NA	NA	NA	665.508	C41H70O5Na	639.495	C39H66O5Na
TG(18:1_18:1_18:2<O>)	TG(18:1_18:1_18:2<OH>)	NA	C57H102O7	898.763	[M+Na]+	C57H102O7Na	921.752	921.751	-0.759424	23.9	319.225	C18H32O3Na	301.214	C18H30O2Na	NA	NA	603.5342; 625.5167	C39H71O4; C39H70O4Na	639.495	C39H66O5Na	NA	NA
TG(18:0_18:1_18:3<O>)	NA	NA	C57H102O7	898.763	[M+Na]+	C57H102O7Na	921.752	921.752	0.108489	24.9	317.209	C18H30O3Na	no water loss	NA	NA	NA	NA	NA	639.494	C39H66O5Na	637.477	C39H66O5Na
TG(16:0_18:1_18:3<3O>)	NA	NA	C55H98O9	902.721	[M+Na]+	C55H98O9Na	925.71	925.71	-0.864201	22	349.198	C18H30O5Na	no water loss	NA	NA	NA	NA	NA	643.455	C37H64O7Na	669.467	C39H66O7Na
TG(16:0_18:2_20:4<2O>)	NA	NA	C57H98O8	910.726	[M+Na]+	C57H98O8Na	933.715	933.715	0	21.1	359.218	C20H32O4Na	NA	NA	NA	NA	NA	NA	677.471	C41H66O6Na	653.475	C39H66O6Na
TG(16:1_18:1_20:4<2O>)	NA	NA	C57H98O8	910.726	[M+Na]+	C57H98O8Na	933.715	933.715	0	21.1	359.218	C20H32O4Na	NA	NA	NA	NA	NA	NA	679.486	C41H66O6Na	651.456	C39H64O6Na
TG(18:1_18:2_18:3<2O>)	NA	NA	C57H98O8	910.726	[M+Na]+	C57H98O8Na	933.715	933.715	0	21.1	333.204	C18H30O4Na	NA	NA	NA	NA	NA	NA	651.456	C39H64O6Na	653.475	C39H66O6Na
TG(16:0_16:1_22:5<2O>)	NA	NA	C57H98O8	910.726	[M+Na]+	C57H98O8Na	933.715	933.715	-0.214198	21.5	385.236	C22H34O4Na	NA	NA	NA	NA	NA	NA	677.475	C41H68O6Na	679.495	C41H66O6Na
TG(16:0_18:2_20:4<2O>)	TG(16:0_18:2_20:4<OH,O>)	NA	C57H98O8	910.726	[M+Na]+	C57H98O8Na	933.715	933.715	-0.214198	21.5	359.219	C20H32O4Na	341.207	C20H30O3Na	NA	NA	NA	NA	677.475	C41H68O6Na	653.475	C39H66O6Na
TG(18:1_18:1_18:4<2O>)	NA	NA	C57H98O8	910.726	[M+Na]+	C57H98O8Na	933.715	933.715	-0.214198	21.5	331.188	C18H28O4Na	NA	NA	NA	NA	NA	NA	651.46	C39H64O6Na	NA	NA
TG(16:0_18:1_20:5<2O>)	TG(16:0_18:1_20:5<OH,O>)	NA	C57H98O8	910.726	[M+Na]+	C57H98O8Na	933.715	933.715	-0.428396	21.8	357.203	C20H30O4Na	339.194	C20H28O3Na	NA	NA	NA	NA	677.473	C40H70O6Na	651.46	C39H64O6Na
TG(16:0_18:2_20:4<2O>)	TG(16:0_18:2_20:4<OH,O>)	NA	C57H98O8	910.726	[M+Na]+	C57H98O8Na	933.715	933.715	-0.428396	21.8	359.219	C20H32O4Na	341.208	C20H30O3Na	NA	NA	NA	NA	677.473	C40H70O6Na	653.475	C39H66O6Na
TG(16:0_18:1_20:5<2O>)	TG(16:0_18:1_20:5<OOH>)	NA	C57H98O8	910.726	[M+Na]+	C57H98O8Na	933.715	933.715	-0.214198	22.3	357.205	C20H30O4Na	339.192	C20H28O3Na	NA	NA	NA	NA	677.475	C40H70O6Na	651.457	C39H64O6Na
TG(16:0_18:2_20:4<2O>)	NA	NA	C57H98O8	910.726	[M+Na]+	C57H98O8Na	933.715	933.715	-0.214198	22.3	359.219	C20H32O4Na	NA	NA	NA	NA	NA	NA	677.475	C40H70O6Na	653.474	C39H66O6Na
TG(18:1_18:2_18:3<2O>)	TG(18:1_18:2_18:3<OOH>)	NA	C57H98O8	910.726	[M+Na]+	C57H98O8Na	933.715	933.715	-0.214198	22.3	333.204	C18H30O4Na	315.193	C18H28O3Na	NA	NA	NA	NA	653.474	C39H66O6Na	651.457	C39H64O6Na
TG(16:0_18:1_20:5<2O>)	NA	NA	C57H98O8	910.726	[M+Na]+	C57H98O8Na	933.715	933.715	-0.428396	22.5	357.203	C20H30O4Na	NA	NA	NA	NA	NA	NA	677.476	C40H70O6Na	651.458	C39H64O6Na
TG(18:1_18:2_18:3<2O>)	NA	NA	C57H98O8	910.726	[M+Na]+	C57H98O8Na	933.715	933.715	-0.428396	22.5	333.203	C18H30O4Na	NA	NA	NA	NA	NA	NA	651.458	C39H64O6Na	653.476	C39H66O6Na
TG(18:2_18:2_18:2<2O>)	NA	NA	C57H98O8	910.726	[M+Na]+	C57H98O8Na	933.715	933.715	-0.428396	22.5	335.219	C18H32O4Na	NA	NA	NA	NA	NA	NA	653.476	C39H66O6Na	NA	NA
TG(18:1_18:1_18:4<2O>)	NA	NA	C57H98O8	910.726	[M+Na]+	C57H98O8Na	933.715	933.715	-0.428396	22.8	331.188	C18H28O4Na	NA	NA	NA	NA	NA	NA	651.458	C39H64O6Na	NA	NA
TG(18:1_18:2<O>_18:2<O>)	TG(18:1_18:2<OH>_18:2<OH>)	NA	C57H100O8	912.742	[M+Na]+	C57H100O8Na	935.731	935.73	-0.854947	20.16	319.224	C18H32O3Na	301.213	C18H32O2Na	NA	NA	639.496	C39H68O5Na	653.474	C39H66O6Na	NA	NA
TG(16:0_18:1_20:4<2O>)	TG(16:0_18:1_20:4<2OH>)	NA	C57H100O8	912.742	[M+Na]+	C57H100O8Na	935.731	935.731	-0.213737	22.1	359.218	C20H32O4Na	341.2079; 323.1992	C20H30O3Na; C20H28O2Na	NA	NA	577.52	C37H69O4	679.491	C41H68O6Na	653.474	C39H66O6Na
TG(18:1_18:1_18:3<2O>)	TG(18:1_18:1_18:3<OH,O>)	NA	C57H100O8	912.742	[M+Na]+	C57H100O8Na	935.731	935.731	-0.213737	22.1	333.204	C18H30O4Na	315.193	C18H28O3Na	NA	NA	NA	NA	653.474	C39H66O6Na	NA	NA
TG(16:0_18:1_20:4<2O>)	TG(16:0_18:1_20:4<OH,O>)	NA	C57H100O8	912.742	[M+Na]+	C57H100O8Na	935.731	935.731	-0.320605	22.8	359.218	C20H32O4Na	341.21	C20H30O3Na	NA	NA	NA	NA	679.487	C41H68O6Na	653.474	C39H66O6Na
TG(18:1_18:1_18:3<2O>)	TG(18:1_18:1_18:3<OH,O>)	NA	C57H100O8	912.742	[M+Na]+	C57H100O8Na	935.731	935.731	-0.320605	22.8	333.203	C18H30O4Na	315.194	C18H28O3Na	NA	NA	NA	NA	653.474	C39H66O6Na	NA	NA
TG(18:1_18:1_18:3<2O>)	TG(18:1_18:1_18:3<OOH>)	TG(18:1_18:1_18:3<OOH{13}>)	C57H100O8	912.742	[M+Na]+	C57H100O8Na	935.731	935.73	-1.06868	22.97	333.203	C18H30O4Na	315.194	C18H28O3Na	247.13	C13H20O3Na	NA	NA	653.473	C39H66O6Na	NA	NA
TG(18:1_18:2_18:2<2O>)	TG(18:1_18:2_18:2<OOH>)	TG(18:1_18:2_18:2<OOH{13}>)	C57H100O8	912.742	[M+Na]+	C57H100O8Na	935.731	935.73	-1.06868	23.07	335.219	C18H32O4Na	317.209	C18H30O3Na	247.13	C13H20O3Na	NA	NA	653.473	C39H66O6Na	655.489	C39H68O6Na
TG(16:0_18:1_20:4<2O>)	TG(16:0_18:1_20:4<OH,O>)	NA	C57H100O8	912.742	[M+Na]+	C57H100O8Na	935.731	935.73	-1.06868	23.07	359.218	C20H32O4Na	341.208	C20H30O3Na	247.13	C13H20O3Na	NA	NA	679.49	C41H68O6Na	653.473	C39H66O6Na
TG(18:0_18:2<O>_18:2<O>)	NA	NA	C57H102O8	914.757	[M+Na]+	C57H102O8Na	937.747	937.747	0.213277	21	319.224	NA	NA	NA	NA	NA	641.508	C39H70O5Na	NA	NA	NA	NA
TG(16:0_18:1_20:3<2O>)	NA	NA	C57H102O8	914.757	[M+Na]+	C57H102O8Na	937.747	937.745	-1.3863	22.8	361.23	C18H30O4Na	NA	NA	NA	NA	NA	NA	681.5	C41H70O6Na	655.49	C39H68O6Na
TG(18:1_18:1_18:2<2O>)	TG(18:1_18:1_18:2<OH,O>)	NA	C57H102O8	914.757	[M+Na]+	C57H102O8Na	937.747	937.745	-1.3863	22.8	335.219	C18H32O4Na	317.208	C18H30O3Na	NA	NA	NA	NA	655.489	C39H68O6Na	NA	NA
TG(18:1_18:1_18:2<2O>)	TG(18:1_18:1_18:2<OOH>)	TG(18:1_18:1_18:2<OOH{13}>)	C57H102O8	914.757	[M+Na]+	C57H102O8Na	937.747	937.746	-0.959747	23.6	335.219	C18H32O4Na	317.209	C18H30O3Na	247.13	C13H20O3Na	NA	NA	655.49	C39H68O6Na	NA	NA
TG(16:0_18:1_20:5<3O>)	NA	NA	C57H98O9	926.721	[M+Na]+	C57H98O9Na	949.71	949.71	-0.737067	21.3	373.2	C20H30O5Na	NA	NA	NA	NA	NA	NA	693.472	C41H66O7Na	667.457	C39H64O7Na
TG(16:0_18:2_20:4<3O>)	NA	NA	C57H98O9	926.721	[M+Na]+	C57H98O9Na	949.71	949.71	-0.737067	21.3	375.214	C20H32O5Na	NA	NA	NA	NA	NA	NA	693.472	C41H66O7Na	NA	NA
TG(18:1_18:1_18:4<3O>)	NA	NA	C57H98O9	926.721	[M+Na]+	C57H98O9Na	949.71	949.71	-0.737067	21.3	347.182	C18H28O5Na	NA	NA	NA	NA	NA	NA	667.457	C39H64O7Na	NA	NA
TG(16:0_18:1_20:5<3O>)	NA	NA	C57H98O9	926.721	[M+Na]+	C57H98O9Na	949.71	949.711	0.210591	21.82	373.198	C20H30O5Na	NA	NA	NA	NA	NA	NA	693.471	C41H66O7Na	667.444	C39H64O7Na
TG(18:1_18:2<O>_18:2<2O>)	TG(18:1_18:2<OH>_18:2<OOH>)	TG(18:1_18:2<OH>_18:2<OOH{13}>)	C57H100O9	928.737	[M+Na]+	C57H100O9Na	951.726	951.725	-0.630434	20.07	335.2198; 319.2229	C18H32O4Na; C18H32O3Na	317.2080; 301.2157	C18H30O3Na; C18H28O3Na	247.131	C13H20O3Na	639.4970; 655.4911	C39H68O5Na; C39H68O6Na	669.465	C39H66O7Na	NA	NA
TG(18:1_18:1_18:3<3O>)	NA	NA	C57H100O9	928.737	[M+Na]+	C57H100O9Na	951.726	951.725	-1.26087	21.1	349.198	C18H30O5Na	NA	NA	NA	NA	NA	NA	669.466	C39H66O7Na	NA	NA
TG(16:0_18:1_20:4<3O>)	TG(16:0_18:1_20:4<OH,2O>)	NA	C57H100O9	928.737	[M+Na]+	C57H100O9Na	951.726	951.727	1.15579	21.7	375.213	C20H32O5Na	357.202	C20H30O4Na	NA	NA	NA	NA	695.482	C41H68O7Na	669.469	C39H66O7Na
TG(18:1_18:1_18:3<3O>)	NA	NA	C57H100O9	928.737	[M+Na]+	C57H100O9Na	951.726	951.727	1.15579	21.7	349.197	C18H30O5Na	NA	NA	NA	NA	NA	NA	669.469	C39H66O7Na	NA	NA
TG(16:0_18:1_20:4<3O>)	TG(16:0_18:1_20:4<O,OOH>)	TG(16:0_18:1_20:4<O,OOH{15}>)	C57H100O9	928.737	[M+Na]+	C57H100O9Na	951.726	951.726	0.315217	22.01	375.214	C20H32O5Na	357.202	C20H30O4Na	287.125	C15H20O4Na	NA	NA	695.487	C41H68O7Na	669.468	C39H66O7Na
TG(16:0_18:1_20:4<3O>)	NA	NA	C57H100O9	928.737	[M+Na]+	C57H100O9Na	951.726	951.725	-0.735506	22.2	375.213	C20H32O5Na	NA	NA	NA	NA	NA	NA	695.485	C41H68O7Na	669.468	C39H66O7Na
TG(18:1_18:1_18:3<3O>)	TG(18:1_18:1_18:3<O,OOH>)	TG(18:1_18:1_18:3<O,OOH{13}>)	C57H100O9	928.737	[M+Na]+	C57H100O9Na	951.726	951.725	-0.630434	22.8	349.198	C18H30O5Na	331.188	C18H28O4Na	261.11	C13H18O4Na	NA	NA	NA	NA	NA	NA
