# Supplementary material for: Analytical and computational workflow for in-depth analysis of oxidized complex lipids in blood plasma
Source: Nat Commun. 2022 Nov 1;13:6547. doi: 10.1038/s41467-022-33225-9 (PMC9626469; doi:10.1038/s41467-022-33225-9)
Supplement: Supplementary file 12 — Supplementary Data 9 [file 41467_2022_33225_MOESM12_ESM.xlsx]

## Sheet: Normalized intensities
ID	Precursor Neutral Formula	Precursor Ion Formula	Precursor m/z	Product Neutral Formula	Product Ion Formula	Product m/z	RT	OT2D_1	OT2D_2	OT2D_3	OT2D_4	OT2D_5	OT2D_6	OT2D_7	OT2D_8	OT2D_9	OT2D_10	OT2D_11	OT2D_12	OT2D_13	OT2D_14	OT2D_15	OT2D_16	OT2D_17	OT2D_18	OT2D_19	OT2D_20	OT2D_21	OT2D_22	OT2D_23	OT2D_24	OT2D_25	OT2D_26	OT2D_27	OT2D_28	OT2D_29	OT2D_30	OT2D_31	OT2D_32	OT2D_33	OT2D_34	OT2D_35	OT2D_36	OT2D_37	OT2D_38	OT2D_39	OT2D_40	OT2D_41	OT2D_42
PC(16:0_18:3<O>)-2	C42H78NO9P	C43H79NO11P	816.54	C18H30O3	C18H29O3	293.212	14.39	673000	730000	910000	508000	1440000	1080000	2060000	507000	958000	878000	252000	811000	547000	2000000	459000	730000	593000	607000	601000	1080000	1870000	1380000	1040000	680000	333000	635000	440000	794000	617000	867000	558000	722000	686000	1000000	972000	758000	1120000	812000	656000	835000	379000	2000000
PC(16:0_18:3<O>)-1	C42H78NO9P	C43H79NO11P	816.54	C18H30O3	C18H29O3	293.212	13.92	642000	637000	937000	488000	1170000	1200000	1990000	548000	944000	876000	273000	870000	573000	1590000	496000	627000	781000	551000	558000	877000	1830000	1170000	1030000	673000	317000	564000	378000	998000	822000	725000	559000	621000	660000	1000000	1310000	925000	1080000	939000	639000	747000	448000	2760000
PC(16:0_18:3<O>)-3	C42H78NO9P	C43H79NO11P	816.54	C18H30O3	C18H29O3	293.212	14.63	106000	33900	154000	73700	189000	191000	370000	63300	155000	136000	17200	174000	85500	287000	42500	113000	96400	89100	65600	130000	297000	226000	98400	190000	NA	NA	NA	128000	121000	143000	81000	83900	28100	170000	172000	155000	158000	192000	26800	177000	21300	805000
PC(16:1_18:2<O>)	C42H78NO9P	C43H79NO11P	816.54	C18H32O3	C18H31O3	295.228	12.19	NA	11600	NA	NA	14900	33200	11400	7330	NA	NA	NA	NA	NA	13500	NA	5820	7970	NA	NA	5500	62500	24700	NA	5980	NA	NA	NA	7860	NA	9660	NA	NA	NA	16000	NA	16600	NA	NA	12200	6180	21100	47000
PC(16:0_18:2<OH>)	C42H80NO9P	C43H81NO11P	818.555	C18H32O3	C18H31O3	295.228	13.07	978000	569000	833000	437000	1330000	1000000	1900000	541000	788000	586000	442000	635000	606000	1660000	483000	748000	731000	478000	419000	835000	1590000	1260000	896000	893000	639000	612000	464000	722000	609000	812000	437000	860000	510000	931000	1220000	576000	1030000	1140000	834000	675000	315000	1290000
PC(16:0_18:2<OH{13}>)	C42H80NO9P	C43H81NO11P	818.555	C18H32O3	C18H31O3	295.228	13.78	4770000	4520000	4930000	2940000	6920000	5120000	9310000	3230000	4380000	4150000	3160000	4810000	2990000	10900000	3130000	4050000	4290000	3170000	3020000	4470000	8290000	7370000	5100000	5290000	4440000	4760000	3150000	3730000	3780000	4820000	3730000	4640000	3930000	4420000	6000000	3580000	5880000	5480000	4880000	4140000	2840000	9330000
PC(16:0_18:2<OH{9}>)	C42H80NO9P	C43H81NO11P	818.555	C18H32O3	C18H31O3	295.228	14.14	3150000	3050000	3130000	1840000	4260000	3250000	5540000	1860000	2740000	2660000	2110000	2880000	1920000	6190000	2110000	2330000	2800000	2180000	2160000	2840000	5080000	4440000	2930000	3340000	2480000	2860000	1840000	2470000	2220000	2790000	2500000	3040000	2530000	2810000	3560000	2300000	3680000	3510000	3500000	2580000	1730000	5210000
PC(16:0_18:1<O>)-1	C42H82NO9P	C43H83NO11P	820.571	C18H34O3	C18H33O3	297.244	13.78	30600	9420	24000	19700	75700	45300	113000	8150	26700	23600	16500	11800	5750	102000	7050	41500	12900	NA	20400	12800	109000	69200	39600	44800	9050	34500	NA	12000	7020	28700	18600	26200	33100	28700	9180	23900	NA	49300	12200	23900	12700	101000
PC(16:0_18:1<O>)-2	C42H82NO9P	C43H83NO11P	820.571	C18H34O3	C18H33O3	297.244	14.31	13100	32800	75600	59700	124000	117000	191000	67800	35400	43300	6310	45900	7250	57000	40100	9220	75700	37600	11700	24000	85700	147000	43200	30900	44800	NA	NA	31900	33000	30200	26900	48200	81100	18300	129000	217000	NA	118000	57200	11600	52100	472000
PC(16:0_18:1<O>)-3	C42H82NO9P	C43H83NO11P	820.571	C18H34O3	C18H33O3	297.244	15.05	118000	99200	192000	154000	253000	243000	319000	153000	104000	73600	NA	98000	66600	187000	79800	84500	246000	258000	31900	74000	127000	331000	181000	200000	135000	66500	NA	143000	142000	81200	125000	118000	156000	128000	265000	480000	49400	209000	113000	81200	72800	1010000
PC(16:0_18:2<OH,O{9}>)	C42H80NO10P	C43H81NO12P	834.55	C18H32O4	C18H31O4	311.223	12.09	48400	248000	353000	153000	267000	394000	688000	227000	288000	314000	33100	312000	326000	586000	145000	415000	164000	273000	114000	149000	698000	310000	377000	128000	49800	195000	164000	224000	202000	170000	169000	266000	256000	185000	233000	420000	268000	377000	56100	268000	139000	1350000
PC(16:0_18:2<2O>)	C42H80NO10P	C43H81NO12P	834.55	C18H32O4	C18H31O4	311.223	12.3	NA	12700	91200	14100	NA	106000	100000	7780	79100	74600	4650	31000	21000	80700	7580	73900	22600	41100	4960	9830	43900	38600	97100	15300	8460	10500	7890	67300	9120	30300	18600	50100	47900	55600	71500	85700	19400	113000	11700	18400	13500	248000
PC(16:0_18:2<OOH>)	C42H80NO10P	C43H81NO12P	834.55	C18H30O3	C18H29O3	293.212	13.23	NA	NA	66000	12600	248000	123000	155000	32600	39500	NA	71100	NA	NA	273000	NA	NA	53800	NA	9230	188000	520000	105000	22500	188000	25700	61400	99300	21100	35700	63400	NA	11300	NA	56000	198000	28900	NA	25500	14600	81700	NA	17700
PC(16:0_18:2<OOH{13}>)	C42H80NO10P	C43H81NO12P	834.55	C18H30O3	C18H29O3	293.212	13.75	609000	111000	122000	386000	1490000	1340000	980000	452000	791000	342000	532000	115000	NA	2110000	193000	74400	864000	66200	550000	1850000	4330000	1120000	660000	1020000	473000	967000	892000	529000	636000	514000	453000	329000	521000	678000	1160000	869000	101000	499000	514000	890000	276000	1330000
PC(16:0_18:2<OOH{9}>)	C42H80NO10P	C43H81NO12P	834.55	C18H30O3	C18H29O3	293.212	13.95	585000	122000	1040000	441000	1550000	1420000	984000	473000	824000	326000	935000	100000	NA	2580000	260000	62000	1040000	86800	679000	2290000	4220000	787000	619000	1310000	461000	910000	1220000	1040000	1130000	639000	455000	489000	600000	1160000	2190000	1100000	172000	553000	714000	966000	355000	1420000
PC(18:0_18:2<O>)-1	C44H84NO9P	C45H85NO11P	846.587	C18H32O3	C18H31O3	295.228	14.94	335000	310000	325000	255000	417000	420000	863000	161000	430000	345000	194000	326000	293000	540000	202000	281000	218000	212000	211000	296000	850000	649000	408000	413000	226000	266000	163000	312000	327000	353000	206000	360000	149000	423000	709000	234000	272000	578000	393000	361000	158000	715000
PC(18:0_18:2<OH{13}>)	C44H84NO9P	C45H85NO11P	846.587	C18H32O3	C18H31O3	295.228	15.59	2100000	2560000	2210000	1890000	2730000	2620000	4540000	1560000	2360000	2640000	1550000	3010000	1670000	3740000	1590000	1620000	1690000	1770000	1800000	1800000	4340000	4190000	2460000	2690000	1870000	2460000	1440000	1910000	1990000	2180000	2070000	2050000	1510000	2350000	3470000	1770000	2740000	2690000	2680000	2070000	1470000	4610000
PC(18:0_18:2<OH{9}>)	C44H84NO9P	C45H85NO11P	846.587	C18H32O3	C18H31O3	295.228	15.95	1150000	1170000	1270000	965000	1600000	1300000	2680000	924000	1120000	1510000	974000	1740000	906000	1900000	942000	982000	844000	940000	996000	1050000	2720000	1860000	1440000	1470000	1140000	1220000	818000	950000	772000	1250000	1150000	946000	790000	1230000	1980000	758000	1320000	1510000	1700000	1160000	942000	1780000
PC(16:0_18:1<OOH>)-2	C42H82NO10P	C43H83NO12P	836.566	C18H32O3	C18H31O3	295.228	15.06	NA	NA	43700	27100	35500	197000	NA	47900	17900	14400	9720	NA	NA	57800	NA	NA	108000	14400	NA	38600	126000	21300	58800	52900	16700	NA	18100	78800	86100	NA	13100	NA	43600	38600	197000	211000	NA	28100	NA	12000	NA	447000
PC(16:0_20:4<2O>)	C44H80NO10P	C45H81NO12P	858.55	C20H32O4	C20H31O4	335.223	11.52	99100	49200	24200	30700	40900	208000	229000	39200	46000	19700	54300	13100	37300	135000	80100	72800	168000	10900	9550	73400	233000	199000	118000	172000	39800	51400	33200	48900	16900	6560	28400	101000	138000	9650	233000	76000	173000	131000	164000	18500	71400	165000
PC(16:0_20:4<OH{15}>)	C44H80NO9P	C45H81NO11P	842.555	C20H32O3	C20H31O3	319.228	14.09	170000	94000	30300	72900	115000	117000	140000	33000	30600	14200	206000	78000	64500	56300	77700	29200	360000	17000	71000	134000	142000	136000	58600	214000	84200	109000	54300	157000	163000	17800	65000	99700	190000	36400	179000	143000	308000	128000	237000	28400	155000	46800
PC(16:0_20:4<OH>) pos {11} and {12}	C44H80NO9P	C45H81NO11P	842.555	C20H32O3	C20H31O3	319.228	14.59	449000	394000	214000	179000	303000	463000	330000	190000	124000	109000	510000	355000	108000	281000	284000	147000	677000	163000	181000	392000	452000	476000	289000	389000	215000	335000	375000	343000	409000	105000	238000	265000	521000	216000	524000	391000	1010000	372000	682000	144000	379000	357000
PC(16:0_20:4<OH>) pos {7},{8}, and {9}	C44H80NO9P	C45H81NO11P	842.555	C20H32O3	C20H31O3	319.228	15.24	397000	379000	232000	195000	332000	526000	378000	197000	131000	114000	579000	338000	165000	367000	233000	175000	856000	195000	177000	536000	543000	507000	296000	441000	283000	328000	309000	399000	437000	122000	220000	289000	488000	250000	623000	422000	1050000	420000	737000	148000	411000	427000
PC(16:0_20:3<OH>)	C44H82NO9P	C45H83NO11P	844.571	C20H34O3	C20H33O3	321.244	14.81	1430000	616000	627000	610000	1180000	1330000	1250000	1010000	651000	651000	865000	1360000	493000	2240000	660000	845000	1650000	473000	453000	1030000	1720000	1430000	1500000	1570000	869000	822000	774000	878000	1290000	661000	686000	722000	911000	572000	1410000	617000	1230000	1180000	1490000	851000	810000	1520000
PC(18:1_18:2<O>)-1	C44H82NO9P	C45H83NO11P	844.571	C18H32O3	C18H31O3	295.228	13.17	NA	53200	NA	13000	45800	99000	91900	42900	54500	48600	29200	49600	20300	83300	10900	32400	28000	NA	NA	92100	95600	81100	53300	52500	61400	29900	17600	18800	24400	33900	NA	45400	NA	138000	72000	46600	37400	59000	35000	8830	21800	66300
PC(18:1_18:2<O>)-2	C44H82NO9P	C45H83NO11P	844.571	C18H32O3	C18H31O3	295.228	13.9	588000	600000	546000	531000	627000	793000	831000	423000	565000	456000	322000	743000	317000	1010000	458000	391000	576000	379000	256000	675000	999000	858000	530000	574000	688000	659000	291000	462000	486000	526000	389000	463000	504000	759000	889000	622000	1040000	646000	564000	420000	602000	1010000
PC(18:1_18:2<O>)-3	C44H82NO9P	C45H83NO11P	844.571	C18H32O3	C18H31O3	295.228	14.27	373000	374000	395000	307000	472000	554000	623000	409000	446000	324000	258000	456000	222000	611000	348000	310000	367000	343000	201000	510000	580000	555000	376000	343000	379000	515000	152000	352000	321000	379000	312000	386000	425000	474000	596000	436000	635000	422000	356000	252000	351000	623000
PC(18:1_18:2<O>)-4	C44H82NO9P	C45H83NO11P	844.571	C18H32O3	C18H31O3	295.228	14.52	48700	NA	NA	NA	18900	10800	174000	17700	22600	17400	NA	15200	14600	NA	34700	14800	NA	30200	NA	34400	95600	NA	22300	NA	NA	28300	NA	18000	36100	14300	12800	13800	NA	NA	17800	28000	NA	28000	NA	NA	19700	NA
PC(16:0_20:2<OH>)	C44H84NO9P	C45H85NO11P	846.587	C20H36O3	C20H35O3	323.259	14.94	27000	NA	23600	NA	48500	12100	NA	28500	26100	NA	14500	NA	NA	72700	NA	89500	22900	17500	NA	14700	103000	15900	27600	24200	39800	20700	NA	14100	NA	NA	15200	47500	NA	31200	13700	NA	NA	NA	22600	12100	NA	128000
PC(16:0_20:3<OOH>)	C44H82NO10P	C45H83NO12P	860.566	C20H32O3	C20H31O3	319.228	14.61	NA	NA	NA	14700	365000	315000	21800	125000	15200	NA	216000	NA	NA	587000	NA	NA	128000	NA	NA	438000	868000	23200	166000	403000	NA	41600	198000	35600	103000	NA	NA	NA	NA	32900	347000	67300	NA	55600	NA	61600	23600	157000
PC(18:1_18:2<OOH>)-2	C44H82NO10P	C45H83NO12P	860.566	C18H30O3	C18H29O3	293.212	13.87	44000	NA	88200	49300	117000	156000	53100	21200	86400	NA	55600	NA	NA	215000	NA	NA	80400	NA	NA	284000	364000	28700	30400	151000	14000	111000	30300	81600	90200	18200	NA	NA	24700	95500	214000	135000	NA	17400	NA	91900	29700	105000
PC(18:1_18:2<OOH>)-3	C44H82NO10P	C45H83NO12P	860.566	C18H30O3	C18H29O3	293.212	14.09	25100	NA	39600	13800	155000	184000	49700	15100	98300	NA	46900	NA	NA	234000	NA	NA	79000	NA	NA	300000	401000	85000	12000	148000	44700	98300	71300	55400	54900	38800	28800	NA	NA	111000	287000	156000	NA	NA	NA	32200	49500	65900
PC(18:0_18:2<OOH>)-1	C44H84NO10P	C45H85NO12P	862.581	C18H30O3	C18H29O3	293.212	15.06	NA	NA	69300	29300	62900	72700	67900	15900	88800	NA	52600	NA	NA	72100	14900	NA	NA	NA	24000	140000	361000	74200	91900	130000	20600	38000	39100	17800	16300	14000	14700	NA	NA	19700	138000	29000	NA	31500	NA	17000	NA	56000
PC(18:0_18:2<OOH{13}>)	C44H84NO10P	C45H85NO12P	862.581	C18H30O3	C18H29O3	293.212	15.53	536000	97800	832000	460000	1110000	1340000	1150000	428000	776000	534000	506000	146000	NA	1330000	234000	27300	543000	80400	748000	1200000	2860000	1000000	556000	972000	403000	766000	797000	726000	935000	567000	446000	351000	427000	817000	1670000	697000	69200	451000	507000	679000	385000	1670000
PC(18:0_18:2<OOH{9}>)	C44H84NO10P	C45H85NO12P	862.581	C18H30O3	C18H29O3	293.212	15.74	447000	39100	633000	305000	775000	1030000	673000	408000	592000	313000	255000	84700	NA	1160000	191000	31300	531000	59100	566000	1070000	2490000	1020000	542000	723000	323000	804000	773000	704000	702000	522000	455000	339000	450000	545000	1690000	619000	66200	475000	557000	683000	355000	945000
PC(18:0_18:2<OOH>)-2	C44H84NO10P	C45H85NO12P	862.581	C18H30O3	C18H29O3	293.212	16.02	NA	NA	30400	26800	18100	81600	44700	18400	41800	18400	5730	NA	NA	24000	NA	NA	6270	NA	NA	66800	219000	12400	5130	25600	20500	21800	13300	54200	44200	9570	12800	NA	9950	63600	152000	67500	NA	11300	NA	53700	8640	254000
PC(18:0_20:4<OH{15}>)	C46H84NO9P	C47H85NO11P	870.587	C20H32O3	C20H31O3	319.228	15.89	26600	68600	NA	16300	13200	44200	48800	18200	6370	NA	42500	31400	NA	NA	NA	NA	30100	14600	NA	8640	22200	27900	23500	24100	NA	32900	14500	36100	14200	NA	NA	NA	21000	5740	43000	5980	19800	21200	61500	NA	38900	21100
PC(18:0_20:4<OH>) pos {11} and {12}	C46H84NO9P	C47H85NO11P	870.587	C20H32O3	C20H31O3	319.228	16.37	78000	190000	57500	108000	39600	206000	113000	68000	37200	18500	209000	175000	42200	35500	104000	31300	192000	45700	76100	111000	199000	228000	79900	183000	63500	120000	106000	101000	94900	7510	60500	36500	140000	58400	263000	102000	377000	172000	331000	18300	166000	92500
PC(18:0_20:4<OH>) pos {8} and {9}	C46H84NO9P	C47H85NO11P	870.587	C20H32O3	C20H31O3	319.228	16.97	24300	45800	18800	31300	23400	67800	75500	28600	25300	28900	83800	82800	20900	NA	46300	13500	73400	11400	23000	82700	84000	99100	29300	63400	40600	48200	71600	49500	56000	NA	25800	19500	34500	36200	118000	57900	138000	42200	119000	5390	65900	60800
PC(18:0_20:4<2O>)	C46H84NO10P	C47H85NO12P	886.581	C20H32O4	C20H31O4	335.223	13.46	NA	18200	NA	45100	12700	74500	75400	9270	11900	NA	10700	NA	NA	NA	14100	11100	61200	13400	9880	51100	89000	93800	62900	24800	NA	NA	26200	27100	NA	NA	NA	NA	NA	11200	180000	23900	85200	88400	17100	10700	12400	14200
CE(5:0<oxo{5}>)	C32H52O3	C32H52O3Na	507.381	C5H8O3	C5H8O3Na	139.037	18.96	1350000	1440000	1260000	1120000	1650000	1880000	1960000	1390000	1090000	860000	650000	1280000	942000	1100000	916000	566000	1240000	1010000	1730000	2010000	1820000	2500000	1440000	1000000	523000	832000	744000	1420000	1250000	749000	560000	900000	1250000	1450000	3020000	1730000	2880000	1890000	1560000	1170000	706000	6410000
CE(9:0<oxo{9}>)	C36H60O3	C36H60O3Na	563.443	C9H16O3	C9H16O3Na	195.099	21.03	13900000	12100000	12200000	9190000	13000000	9100000	17700000	11600000	7920000	11900000	5540000	9490000	12400000	15600000	6800000	8180000	7840000	8730000	9270000	8730000	13600000	15900000	9770000	8370000	10000000	9210000	5000000	8980000	7900000	10800000	5330000	7770000	6590000	11100000	12600000	8540000	14900000	11300000	11100000	8980000	3770000	39200000
CE(18:1<OH>)	C45H78O3	C45H78O3Na	689.584	C18H34O3	C18H34O3Na	321.24	23.96	136000	247000	192000	116000	164000	110000	201000	136000	94300	181000	125000	126000	221000	185000	206000	172000	120000	193000	113000	186000	120000	248000	89700	175000	191000	150000	54400	109000	121000	127000	132000	190000	86600	123000	135000	147000	225000	191000	281000	97900	78400	120000
CE(18:0<ep>)-1	C45H78O3	C45H78O3Na	689.584	C18H34O3	C18H34O3Na	321.24	24.3	365000	719000	513000	305000	687000	339000	684000	270000	326000	490000	116000	347000	328000	624000	310000	287000	477000	560000	335000	293000	334000	716000	259000	480000	254000	208000	131000	407000	405000	239000	230000	356000	352000	414000	586000	892000	614000	765000	402000	268000	213000	1960000
CE(18:0<ep>)-2	C45H78O3	C45H78O3Na	689.584	C18H34O3	C18H34O3Na	321.24	24.53	502000	1290000	1150000	789000	1600000	1030000	1560000	740000	694000	870000	402000	865000	682000	1140000	730000	653000	934000	1270000	596000	807000	1010000	1800000	740000	842000	609000	610000	243000	913000	687000	529000	728000	951000	871000	826000	1620000	1730000	1010000	1350000	1030000	666000	440000	4400000
CE(18:1<OOH>)	C45H78O4	C45H78O4Na	705.579	C18H34O4	C18H34O4Na	337.235	23.83	75400	NA	155000	103000	138000	113000	144000	67700	86400	104000	49000	NA	NA	164000	81400	16400	25200	41300	73200	191000	151000	113000	79100	94400	103000	105000	118000	100000	70800	84300	32800	91000	65600	95600	77900	85700	NA	76100	103000	109000	52300	87100
CE(18:2<OH>)-1	C45H76O3	C45H76O3Na	687.569	C18H32O3	C18H32O3Na	319.224	23.67	963000	572000	1850000	1260000	1870000	1280000	1620000	968000	1000000	933000	928000	496000	1070000	784000	1390000	1600000	1230000	1260000	1030000	1220000	1220000	2040000	913000	1030000	550000	753000	585000	1500000	1090000	1300000	1130000	984000	465000	1150000	1120000	1600000	745000	1910000	968000	1860000	904000	1920000
CE(18:2<OH>)-2	C45H76O3	C45H76O3Na	687.569	C18H30O2	C18H30O2Na	301.214	23.96	15100000	20000000	15000000	10700000	15200000	9920000	17300000	8810000	10400000	15600000	11200000	14900000	16700000	18200000	13100000	12500000	14100000	14900000	10700000	11000000	11300000	16600000	8950000	12400000	14000000	12400000	8780000	11500000	12200000	12100000	13000000	13400000	10100000	11400000	13200000	11600000	20900000	16500000	17600000	9990000	8690000	16600000
CE(18:2<O>)	C45H76O3	C45H76O3Na	687.569	C18H32O3	C18H32O3Na	319.224	24.57	890000	2460000	1460000	1130000	1320000	729000	2560000	1410000	1170000	1230000	650000	1670000	2970000	1530000	850000	1580000	1500000	2150000	781000	1090000	1810000	1450000	1040000	589000	816000	620000	668000	1260000	1380000	579000	686000	934000	804000	1050000	1340000	2020000	2120000	2060000	1340000	743000	489000	5300000
CE(18:2<2OH>)	C45H76O4	C45H76O4Na	703.564	C18H32O4	C18H32O4Na	335.219	21.33	860000	1130000	1340000	725000	1510000	963000	1090000	568000	557000	1030000	420000	897000	638000	1290000	644000	507000	546000	816000	591000	703000	748000	1830000	710000	657000	355000	515000	315000	848000	591000	557000	601000	757000	558000	1100000	993000	1040000	1260000	1380000	889000	695000	329000	4890000
CE(18:1<OH,ep>)	C45H76O4	C45H76O4Na	703.564	C18H32O4	C18H32O4Na	335.219	22.05	1220000	3920000	1420000	1380000	1930000	861000	3150000	1950000	856000	1430000	965000	5060000	5790000	2630000	1050000	3120000	1500000	2920000	1480000	1360000	3390000	2720000	1860000	808000	602000	1350000	1110000	1360000	1190000	1070000	1330000	1210000	1240000	982000	1790000	1170000	6610000	3650000	1480000	1300000	906000	6280000
CE(18:1<OH{9},oxo{10}>)	C45H76O4	C45H76O4Na	703.564	C18H32O4	C18H32O4Na	335.219	22.59	8140000	18300000	9740000	8030000	11800000	7510000	20100000	13000000	8710000	10600000	3990000	15000000	25800000	20000000	5580000	13100000	5150000	12800000	9780000	8370000	16800000	11000000	11000000	6540000	6110000	7130000	4290000	8300000	7480000	7510000	4980000	10000000	9400000	9080000	9770000	8040000	24100000	14900000	10100000	7500000	4110000	37800000
CE(18:0<2ep>)	C45H76O4	C45H76O4Na	703.564	C18H32O4	C18H32O4Na	335.219	22.94	14600000	36100000	14900000	12300000	17400000	16100000	33200000	19600000	16400000	18100000	7420000	30800000	39700000	30500000	10900000	27100000	10400000	25600000	16300000	19500000	30500000	26400000	17800000	11000000	7280000	12800000	8080000	15100000	12600000	12600000	10900000	14800000	11400000	17000000	19100000	12400000	48100000	27800000	15600000	13600000	7680000	58000000
CE(18:2<OOH>)	C45H76O4	C45H76O4Na	703.564	C18H32O4	C18H32O4Na	335.219	23.56	341000	144000	105000	369000	393000	351000	190000	343000	341000	248000	335000	205000	41900	205000	88600	91800	418000	60900	655000	237000	468000	175000	140000	234000	295000	290000	102000	432000	119000	132000	92500	221000	141000	604000	217000	49200	178000	219000	160000	503000	377000	75300
CE(18:2<OOH{9}>)	C45H76O4	C45H76O4Na	703.564	C18H32O4	C18H32O4Na	335.219	23.82	6380000	4140000	6800000	6320000	8230000	5820000	6570000	6120000	7030000	5590000	5820000	3350000	492000	10500000	5150000	3250000	6590000	4760000	6530000	7670000	7310000	7260000	5200000	5870000	5140000	6860000	8070000	5520000	6150000	6030000	4880000	5310000	5600000	6330000	8510000	4980000	6190000	5620000	4410000	6450000	4960000	8750000
CE(18:3<OH>)	C45H74O3	C45H74O3Na	685.553	C18H30O3	C18H30O3Na	317.209	23.56	967000	2140000	2280000	1980000	2270000	2170000	2060000	2030000	1340000	1490000	2180000	2420000	976000	1230000	1830000	1820000	4000000	1940000	878000	2120000	2070000	3910000	1400000	2360000	1780000	2210000	2170000	1330000	2450000	1530000	1100000	1750000	1250000	1680000	3260000	2230000	1440000	1760000	3100000	1800000	2280000	1670000
CE(18:3<O>)	C45H74O3	C45H74O3Na	685.553	C18H30O3	C18H30O3Na	317.209	24.11	40300000	80800000	41400000	41300000	55600000	42300000	89400000	44400000	50700000	59000000	20600000	62200000	90300000	92400000	35600000	59600000	35700000	59700000	46400000	47200000	51800000	56500000	47300000	31600000	28500000	36500000	33700000	36400000	34400000	44200000	39900000	47100000	35200000	41700000	54700000	35000000	74900000	49000000	43600000	43200000	21800000	89000000
CE(18:3<2O>)-3	C45H74O4	C45H74O4Na	701.548	C18H30O4	C18H30O4Na	333.204	22.83	2970000	17400000	3380000	3280000	2790000	3020000	10200000	10500000	4230000	4500000	2430000	15400000	36200000	7360000	2640000	13100000	2470000	10500000	4740000	3890000	7980000	7340000	7520000	1980000	1790000	3450000	2980000	3120000	3060000	3100000	2440000	4120000	3680000	3410000	4280000	3070000	23900000	8610000	5110000	3920000	2330000	18800000
CE(18:3<2O>)-2	C45H74O4	C45H74O4Na	701.548	C18H30O4	C18H30O4Na	333.204	22.16	883000	2280000	722000	547000	1070000	963000	701000	1380000	823000	902000	858000	2470000	1890000	1480000	728000	1280000	1070000	1160000	267000	870000	1680000	1580000	801000	1340000	1230000	1150000	595000	844000	1150000	942000	636000	696000	748000	1250000	1820000	552000	1920000	1190000	1460000	762000	441000	2580000
CE(18:3<2O>)-1	C45H74O4	C45H74O4Na	701.548	C18H30O4	C18H30O4Na	333.204	21.58	1610000	2640000	1590000	1390000	2420000	1710000	3590000	1730000	1580000	2080000	440000	2040000	1960000	3470000	921000	1350000	614000	1770000	1390000	1290000	2040000	3000000	1460000	877000	613000	1090000	614000	1930000	1030000	994000	1470000	1030000	1250000	1860000	1730000	1760000	2170000	2090000	1080000	1360000	761000	10800000
CE(18:3<OH,O>)	C45H74O4	C45H74O4Na	701.548	C18H30O4	C18H30O4Na	333.204	21.14	329000	698000	623000	572000	859000	814000	683000	520000	529000	309000	369000	865000	330000	580000	430000	584000	885000	720000	355000	530000	1100000	1350000	853000	742000	486000	752000	501000	460000	774000	640000	322000	685000	229000	747000	851000	538000	688000	647000	1170000	476000	352000	1520000
CE(18:3<OOH>)	C45H74O4	C45H74O4Na	701.548	C18H30O4	C18H30O4Na	333.204	23.4	696000	2200000	1670000	1300000	3140000	1840000	3770000	1630000	2180000	1910000	1020000	2580000	4430000	2530000	1440000	2770000	1470000	1880000	1110000	2230000	2860000	3720000	1650000	1270000	689000	1280000	1480000	1110000	1310000	1680000	892000	1250000	1140000	1500000	2760000	1080000	1770000	1790000	1700000	1630000	1250000	3470000
CE(18:3<3O>)	C45H74O5	C45H74O5Na	717.543	C18H30O5	C18H30O5Na	349.199	21.2	5330000	8830000	6740000	5890000	7470000	7480000	9600000	7650000	4800000	5610000	3230000	8760000	7090000	7900000	3880000	7030000	6450000	8870000	4480000	5890000	10100000	15700000	7580000	7140000	4640000	6540000	3770000	4510000	7410000	5300000	3870000	5290000	4620000	6060000	9500000	8360000	9950000	6770000	8490000	6310000	3100000	29000000
CE(20:3<OH>)	C47H78O3	C47H78O3Na	713.584	C20H34O3	C20H34O3Na	345.24	24.28	4360000	3810000	1230000	2430000	3690000	2240000	3110000	2900000	1900000	1870000	2960000	3850000	2460000	3210000	2120000	2580000	4710000	2060000	1770000	3170000	2600000	3300000	3160000	3750000	2240000	1980000	2180000	3020000	2780000	2340000	1940000	2100000	1680000	1250000	3770000	2040000	2340000	3290000	4910000	2080000	1740000	3440000
CE(20:3<OOH>)	C47H78O4	C47H78O4Na	729.579	C20H34O4	C20H34O4Na	361.235	24.14	620000	66800	NA	220000	542000	279000	117000	455000	190000	90000	388000	82300	NA	548000	160000	114000	374000	112000	145000	288000	312000	364000	304000	474000	173000	319000	334000	217000	299000	266000	123000	156000	284000	105000	300000	150000	167000	208000	292000	264000	186000	237000
CE(20:4<OH>)	C47H76O3	C47H76O3Na	711.569	C20H32O3	C20H32O3Na	343.224	23.98	7440000	10300000	2940000	4600000	3690000	2500000	4720000	3160000	2610000	2540000	7730000	4870000	4930000	3110000	4270000	3220000	7220000	3990000	1890000	3570000	2210000	4560000	2560000	5750000	4090000	4640000	3830000	3620000	4900000	2880000	3840000	3420000	4430000	2040000	3820000	4580000	8400000	5000000	7890000	2520000	4270000	3180000
CE(20:3<oxo>)	C47H76O3	C47H76O3Na	711.569	C20H32O3	C20H32O3Na	343.224	24.76	210000	81800	44400	37800	85300	16400	96700	52700	20700	27000	64500	177000	229000	NA	NA	84000	208000	49200	45400	92800	72100	86600	22100	78300	28500	54800	43500	19200	128000	38400	55500	17600	82900	NA	28100	152000	130000	88400	111000	22600	137000	102000
CE(20:4<O>)	C47H76O3	C47H76O3Na	711.569	C20H32O3	C20H32O3Na	343.224	25.19	163000	123000	52300	46200	80200	30800	31500	53200	NA	23900	60400	120000	70200	40100	27200	13200	111000	19300	NA	54000	72400	154000	20000	73800	NA	35000	28500	77600	53100	NA	24400	NA	57500	17900	94000	92100	57600	137000	46800	12700	NA	198000
CE(20:4<OH,O>)	C47H76O4	C47H76O4Na	727.564	C20H32O4	C20H32O4Na	359.219	22.52	8520000	9310000	3440000	3600000	4820000	5690000	6870000	5500000	3130000	2670000	4770000	5040000	5510000	5870000	3900000	3480000	5450000	3830000	3000000	10100000	6290000	7200000	3830000	4850000	3040000	4650000	2640000	5900000	4120000	3120000	1670000	4570000	4950000	4010000	8120000	3790000	14500000	5900000	8750000	2960000	3550000	6740000
CE(20:4<OOH>)	C47H76O4	C47H76O4Na	727.564	C20H32O4	C20H32O4Na	359.219	23.64	885000	404000	309000	655000	804000	174000	500000	426000	490000	270000	1420000	453000	42400	421000	364000	124000	731000	311000	198000	932000	533000	960000	435000	1160000	230000	644000	762000	458000	351000	219000	397000	309000	480000	220000	422000	452000	384000	500000	625000	334000	1000000	332000
CE(20:5<O>)	C47H74O3	C47H74O3Na	709.553	C20H30O3	C20H30O3Na	341.209	24.45	420000	1200000	190000	389000	343000	170000	436000	470000	123000	163000	782000	1020000	1080000	245000	207000	463000	516000	564000	255000	434000	194000	453000	313000	402000	74800	436000	306000	242000	151000	62400	201000	131000	156000	62200	569000	367000	1090000	413000	644000	129000	403000	154000
CE(20:5<OH>)	C47H74O3	C47H74O3Na	709.553	C20H30O3	C20H30O3Na	341.209	23.28	547000	1720000	793000	695000	1270000	488000	749000	822000	758000	420000	1020000	1010000	952000	267000	449000	463000	986000	1030000	1880000	513000	436000	604000	355000	587000	657000	1090000	1150000	447000	654000	757000	485000	762000	1140000	224000	639000	936000	223000	1620000	1610000	449000	971000	610000
CE(20:5<2OH>)	C47H74O4	C47H74O4Na	725.548	C20H30O4	C20H30O4Na	357.204	21.39	3350000	3210000	2190000	1830000	2330000	3760000	3870000	2960000	1890000	1370000	2100000	2960000	2810000	1670000	1640000	1400000	3000000	1650000	4410000	3680000	2670000	3320000	2510000	1980000	1780000	2640000	2200000	2330000	2010000	1710000	1400000	2430000	2470000	2230000	4240000	1490000	4660000	3890000	5150000	1560000	2030000	3940000
CE(20:5<2O>)	C47H74O4	C47H74O4Na	725.548	C20H30O4	C20H30O4Na	357.204	22.67	64000	287000	NA	46800	NA	94100	43400	61100	27100	29500	65000	297000	212000	91100	76800	69500	88400	69100	52300	31500	78600	64000	127000	95600	32000	87900	33200	69700	38200	NA	NA	104000	127000	31500	103000	113000	201000	117000	138000	65900	14900	107000
CE(20:5<OOH>)	C47H74O4	C47H74O4Na	725.548	C20H30O4	C20H30O4Na	357.204	23.01	459000	389000	279000	249000	594000	566000	453000	627000	385000	269000	415000	244000	294000	270000	203000	198000	390000	182000	892000	894000	479000	443000	320000	380000	214000	467000	573000	290000	185000	302000	259000	281000	514000	222000	670000	252000	543000	401000	506000	262000	414000	351000
CE(22:4<OH,ep>)-2	C49H78O4	C49H78O4Na	753.579	C22H34O4	C22H34O4Na	385.235	22.51	14800	NA	NA	NA	NA	25900	NA	11800	4890	NA	NA	NA	NA	9440	NA	NA	NA	NA	NA	28800	26100	NA	2890	24400	NA	NA	NA	42200	11100	NA	NA	6900	NA	4500	14600	NA	13300	NA	21500	NA	21000	NA
CE(22:6<OH>)	C49H76O3	C49H76O3Na	735.569	C22H32O3	C22H32O3Na	367.224	23.6	220000	240000	250000	302000	198000	125000	240000	222000	269000	138000	270000	73000	303000	71200	146000	121000	253000	314000	333000	164000	27100	174000	69200	212000	129000	228000	168000	105000	NA	238000	229000	97300	198000	NA	111000	137000	NA	237000	198000	161000	247000	NA
CE(22:5<OH,oxo>)	C49H76O4	C49H76O4Na	751.564	C22H32O4	C22H32O4Na	383.219	21.38	111000	NA	77200	71800	47900	43400	105000	129000	71300	NA	195000	140000	46900	NA	31800	NA	227000	31000	252000	132000	NA	35600	NA	75500	NA	NA	NA	162000	145000	84800	27100	NA	92500	77700	NA	62500	78400	86000	311000	NA	85100	NA
CE(22:6<2OH,O>)	C49H76O5	C49H76O5Na	767.558	C22H32O5	C22H32O5Na	399.214	19.07	15600	NA	11600	NA	NA	7610	NA	24800	15500	NA	20900	11200	16000	19000	NA	NA	62200	NA	101000	60900	NA	NA	15400	NA	9760	NA	NA	60900	NA	22400	4630	8250	15300	50600	23700	NA	NA	NA	41300	19300	6180	11300
CE(22:6<3O>)	C49H76O5	C49H76O5Na	767.558	C22H32O5	C22H32O5Na	399.214	21.07	193000	170000	225000	242000	217000	126000	124000	315000	216000	NA	198000	145000	35100	115000	NA	NA	222000	170000	1160000	467000	NA	44600	NA	110000	36000	213000	NA	250000	NA	22500	26500	NA	152000	284000	63500	97800	NA	NA	203000	152000	61900	281000
TG(16:0_16:0_18:2<OH>)	C53H98O7	C53H98O7Na	869.72	C18H32O3	C18H32O3Na	319.224	24.39	NA	NA	122000	53500	89700	54000	75500	39200	69200	106000	NA	223000	NA	63100	NA	102000	33400	34100	104000	81500	267000	156000	125000	36800	NA	NA	56400	50300	145000	NA	NA	76400	68900	146000	NA	NA	93900	146000	90500	NA	62700	290000
TG(16:1_18:1_18:2<OH>)	C55H98O7	C55H98O7Na	893.72	C18H32O3	C18H32O3Na	319.224	23.61	401000	543000	428000	392000	421000	946000	245000	618000	457000	343000	449000	875000	207000	227000	474000	109000	652000	420000	317000	652000	555000	851000	261000	189000	231000	292000	517000	676000	903000	332000	546000	276000	668000	882000	220000	344000	1470000	561000	311000	341000	751000	749000
TG(16:0_18:1_18:3<O>)	C55H98O7	C55H98O7Na	893.72	C18H30O3	C18H30O3Na	317.209	24.61	2900000	4220000	3070000	2420000	2790000	4810000	3920000	4010000	3490000	3050000	1450000	6540000	3610000	5080000	1710000	2550000	2160000	3690000	2650000	4430000	6630000	5800000	3660000	1590000	1310000	2410000	2340000	3460000	3330000	2500000	2940000	2530000	3170000	4020000	3630000	1620000	9990000	2920000	2450000	2700000	2280000	7010000
TG(16:0_18:1_18:2<OH>)-1	C55H100O7	C55H100O7Na	895.736	C18H32O3	C18H32O3Na	319.224	24.26	514000	792000	569000	471000	536000	578000	388000	455000	418000	660000	325000	922000	336000	761000	376000	322000	476000	537000	398000	812000	825000	931000	520000	347000	410000	369000	306000	445000	606000	346000	443000	437000	548000	636000	444000	213000	1460000	777000	495000	362000	371000	1010000
TG(16:0_18:1_18:2<OH>)-2	C55H100O7	C55H100O7Na	895.736	C18H32O3	C18H32O3Na	319.224	24.37	550000	285000	343000	293000	325000	448000	278000	239000	320000	408000	322000	808000	308000	694000	184000	279000	438000	411000	299000	381000	655000	566000	329000	294000	285000	404000	228000	589000	325000	448000	470000	360000	400000	580000	432000	224000	841000	461000	410000	306000	252000	622000
TG(16:0_18:1_18:2<O>)-1	C55H100O7	C55H100O7Na	895.736	C18H32O3	C18H32O3Na	319.224	25.1	166000	655000	638000	100000	118000	1030000	581000	521000	286000	194000	254000	1420000	753000	375000	541000	255000	912000	546000	193000	135000	567000	455000	562000	76600	438000	137000	411000	316000	1120000	200000	314000	152000	1270000	512000	344000	532000	1960000	348000	218000	324000	1150000	1470000
TG(16:0_18:0_18:3<O>)	C55H100O7	C55H100O7Na	895.736	C18H30O3	C18H30O3Na	317.209	24.68	47600	64200	183000	71600	46400	286000	143000	150000	236000	113000	24800	292000	106000	193000	NA	136000	40400	119000	131000	143000	331000	115000	23800	22700	36000	43500	48500	128000	92600	114000	40800	91200	31400	139000	83700	18000	270000	75100	NA	60600	49300	52600
TG(16:0_18:1_18:1<OH>)	C55H102O7	C55H102O7Na	897.752	C18H34O3	C18H34O3Na	321.24	24.93	115000	79000	140000	145000	104000	380000	157000	39500	67600	96300	22100	328000	21500	199000	91500	66000	232000	200000	48000	119000	284000	370000	220000	88900	NA	NA	NA	90000	174000	NA	124000	102000	218000	49900	75000	223000	232000	121000	NA	60000	239000	903000
TG(16:0_18:0_18:2<OH>)	C55H102O7	C55H102O7Na	897.752	C18H32O3	C18H32O3Na	319.224	24.33	48700	108000	68200	NA	NA	85500	NA	63800	58100	53600	21400	193000	30000	48300	NA	NA	34400	NA	31800	40000	114000	79700	53000	NA	NA	41800	NA	37200	NA	NA	78200	32500	56700	63200	43900	NA	153000	NA	50300	55000	NA	154000
TG(16:0_18:0_18:2<O>)	C55H102O7	C55H102O7Na	897.752	C18H32O3	C18H32O3Na	319.224	25.18	NA	NA	29600	NA	NA	55100	NA	18100	13900	NA	NA	26200	NA	NA	NA	10400	21500	NA	NA	NA	84100	46700	14600	NA	NA	NA	NA	28500	12800	NA	12500	13400	127000	NA	16200	NA	NA	NA	NA	NA	62300	115000
TG(16:0_18:0_18:2<OOH{13}>)	C55H102O8	C55H102O8Na	913.747	C18H32O4	C18H32O4Na	335.219	24.23	NA	NA	38900	76900	31800	204000	50300	73400	153000	66800	24300	102000	NA	147000	NA	NA	66300	35300	96800	223000	342000	231000	103000	34100	NA	134000	118000	115000	86900	69800	41600	68300	110000	245000	129000	24300	164000	39900	NA	60300	147000	158000
TG(16:0_18:3_18:1<2OH>)	C55H98O8	C55H98O8Na	909.715	C18H32O3	C18H32O3Na	319.224	20.53	NA	NA	NA	21600	38900	NA	NA	NA	67300	38500	NA	NA	NA	60300	NA	NA	NA	NA	32000	30100	37800	71100	NA	27100	NA	NA	NA	111000	NA	36400	NA	88300	NA	113000	NA	NA	NA	NA	NA	NA	NA	53600
TG(16:0_18:1_18:3<2O>)	C55H98O8	C55H98O8Na	909.715	C18H30O4	C18H30O4Na	333.204	22.91	NA	83900	NA	27300	38100	23200	NA	256000	NA	39100	NA	278000	158000	59900	NA	26900	NA	32800	30900	25000	141000	126000	26900	26800	NA	NA	49500	NA	NA	NA	35100	NA	NA	111000	38400	NA	520000	40400	83100	32100	28900	195000
TG(16:0_18:1_18:3<OOH>)	C55H98O8	C55H98O8Na	909.715	C18H30O4	C18H30O4Na	333.204	23.71	119000	210000	204000	38900	NA	293000	179000	480000	137000	103000	NA	848000	1180000	NA	34600	218000	123000	172000	125000	193000	374000	315000	45500	NA	NA	169000	92000	75500	217000	39500	152000	71400	195000	350000	96600	61000	1130000	223000	NA	110000	261000	456000
TG(16:0_18:2_18:2<2O>)	C55H98O8	C55H98O8Na	909.715	C18H32O4	C18H32O4Na	335.219	22.79	50800	774000	35900	119000	35100	284000	222000	462000	170000	159000	NA	1650000	669000	NA	30100	186000	151000	336000	111000	125000	361000	425000	230000	NA	NA	NA	82600	101000	135000	36500	123000	50300	371000	307000	38400	73700	2250000	355000	NA	34900	215000	682000
TG(16:0_18:2_18:2<OOH{13}>)	C55H98O8	C55H98O8Na	909.715	C18H32O4	C18H32O4Na	335.219	23.54	398000	245000	443000	465000	579000	1110000	170000	1050000	565000	302000	397000	514000	NA	420000	397000	NA	441000	187000	700000	1060000	1050000	1050000	368000	148000	97200	273000	871000	864000	849000	414000	482000	225000	991000	1430000	448000	371000	1160000	506000	329000	560000	874000	621000
TG(16:0_18:1_18:1<2O>)	C55H100O8	C55H100O8Na	911.731	C18H32O4	C18H32O4Na	335.219	23.54	162000	1110000	710000	603000	670000	633000	941000	1060000	797000	744000	338000	2740000	1480000	675000	327000	890000	463000	1200000	506000	581000	1040000	1250000	626000	215000	79200	542000	439000	475000	601000	262000	702000	474000	608000	769000	495000	299000	3230000	1040000	533000	441000	555000	1950000
TG(16:0_18:1_18:2<OOH>)	C55H100O8	C55H100O8Na	911.731	C18H32O4	C18H32O4Na	335.219	24.23	1520000	915000	1430000	1130000	1920000	2520000	1230000	2020000	1660000	1190000	1230000	1140000	NA	2480000	812000	307000	1300000	799000	1310000	2670000	3820000	2360000	1450000	757000	969000	1430000	1830000	2070000	1790000	1300000	1220000	1140000	1680000	2790000	2070000	755000	3430000	1310000	1220000	1410000	1250000	2280000
TG(18:1_18:2_18:3<O>)	C57H98O7	C57H98O7Na	917.72	C18H30O3	C18H30O3Na	317.209	24.05	NA	NA	NA	37700	NA	95300	NA	296000	29700	NA	56000	763000	89600	NA	25300	NA	NA	30200	80900	40000	65900	79000	NA	NA	NA	NA	41800	74300	76700	NA	78500	22800	223000	238000	65600	NA	1240000	94100	NA	36500	159000	51400
TG(18:1_18:2_18:2<OH>)	C57H100O7	C57H100O7Na	919.736	C18H32O3	C18H32O3Na	319.224	23.72	56000	51100	NA	31800	NA	41400	NA	140000	23400	NA	49000	274000	NA	NA	28700	NA	NA	NA	NA	38300	77500	46900	NA	NA	NA	NA	34200	88900	158000	33100	90700	NA	57500	212000	NA	28600	463000	56500	NA	57000	80100	NA
TG(18:1_18:1_18:3<OH>)	C57H100O7	C57H100O7Na	919.736	C18H30O3	C18H30O3Na	317.209	24.04	102000	359000	301000	262000	148000	316000	63800	550000	314000	178000	74200	571000	31800	70400	174000	NA	171000	96300	38300	153000	185000	240000	26500	36300	65300	238000	221000	263000	291000	56300	306000	79600	337000	740000	207000	131000	1390000	103000	73700	210000	427000	NA
TG(16:0_18:1_20:4<OH>)	C57H100O7	C57H100O7Na	919.736	C20H32O3	C20H32O3Na	343.224	24.86	477000	264000	116000	82400	19200	514000	216000	250000	79700	84100	388000	496000	NA	39700	230000	29800	476000	110000	31300	310000	315000	251000	131000	87600	176000	93700	170000	197000	651000	95300	255000	59900	500000	265000	311000	206000	1540000	139000	241000	119000	713000	117000
TG(18:1_18:1_18:3<O>)	C57H100O7	C57H100O7Na	919.736	C18H30O3	C18H30O3Na	317.209	24.65	2540000	3380000	1270000	2150000	1470000	4750000	2040000	3550000	2790000	2180000	894000	7820000	1900000	2700000	1570000	742000	1470000	2250000	1400000	3150000	3040000	3880000	1720000	512000	712000	1340000	1540000	2350000	2420000	1650000	2730000	1290000	2700000	4000000	2140000	912000	11100000	2230000	1060000	1990000	2070000	2780000
TG(16:0_18:1_20:3<OH>)	C57H102O7	C57H102O7Na	921.752	C20H34O3	C20H34O3Na	345.24	24.79	NA	39600	NA	18800	NA	52800	NA	27000	NA	NA	NA	89600	NA	NA	NA	NA	108000	29900	NA	NA	87700	95300	24300	NA	NA	NA	NA	28500	77000	NA	19700	NA	NA	65600	34500	NA	258000	82800	NA	NA	138000	NA
TG(18:0_18:1_18:3<OH>)-1	C57H102O7	C57H102O7Na	921.752	C18H30O3	C18H30O3Na	317.209	24.69	50000	289000	116000	160000	18700	464000	96800	323000	271000	87100	26100	675000	133000	104000	67600	NA	32200	141000	23900	305000	238000	231000	158000	NA	NA	36700	70300	133000	129000	69900	252000	55000	133000	364000	133000	41200	927000	162000	NA	189000	175000	188000
TG(18:0_18:1_18:3<OH>)-3	C57H102O7	C57H102O7Na	921.752	C18H30O3	C18H30O3Na	317.209	25.84	NA	71200	42100	22500	31000	331000	97300	93600	214000	88100	14800	269000	54500	NA	43000	14100	14900	37100	9530	146000	180000	134000	62600	NA	NA	11800	NA	36400	83800	6440	127000	23700	29800	118000	62100	27000	185000	74600	6170	48200	61200	152000
TG(18:0_18:1_18:3<OH>)	C57H102O7	C57H102O7Na	921.752	C18H30O3	C18H30O3Na	317.209	25.52	NA	38900	8080	39500	34700	201000	85100	78700	135000	67400	NA	209000	81600	NA	40100	10700	NA	58900	34400	116000	97800	157000	23300	8030	NA	28100	NA	13500	28100	18900	91000	10000	39100	104000	77500	NA	104000	51900	NA	58300	102000	48200
TG(18:0_18:2_18:2<OH>)	C57H102O7	C57H102O7Na	921.752	C18H32O3	C18H32O3Na	319.224	24.37	1180000	1640000	809000	1200000	735000	1680000	862000	1580000	984000	1000000	773000	2560000	307000	1080000	837000	209000	874000	736000	606000	1590000	1360000	1820000	721000	281000	592000	820000	654000	1360000	1440000	737000	1460000	607000	1540000	2280000	984000	573000	4190000	1230000	786000	820000	1020000	1060000
TG(18:1_18:1_18:2<O>)	C57H102O7	C57H102O7Na	921.752	C18H32O3	C18H32O3Na	319.224	25.05	NA	211000	61500	7690	23.4	291000	184000	73700	43100	NA	NA	575000	237000	NA	39100	53400	106000	100000	12300	27400	89600	194000	33400	NA	55600	25700	56800	16300	203000	NA	70500	NA	277000	42900	21400	44100	892000	56400	NA	38700	283000	310000
TG(18:1_18:2<O>_18:3<O>)	C57H98O8	C57H98O8Na	933.715	C18H30O3	C18H30O3Na	317.209	20.85	63600	137000	NA	98400	50400	242000	NA	72000	NA	43900	NA	594000	NA	NA	NA	NA	NA	41700	50700	62300	111000	NA	NA	NA	NA	NA	NA	134000	NA	66000	116000	40100	46100	350000	40400	NA	632000	57000	NA	40000	25400	44300
TG(18:1_18:2<OH>_18:2<OH>)	C57H100O8	C57H100O8Na	935.731	C18H32O3	C18H32O3Na	319.224	20.59	48500	NA	NA	NA	NA	59700	NA	NA	23300	NA	NA	164000	NA	NA	NA	NA	NA	NA	NA	NA	32200	74300	NA	NA	NA	NA	NA	101000	97900	NA	29000	45200	NA	76300	NA	NA	95100	NA	43600	NA	NA	NA
TG(18:1_18:1_18:3<OOH{13}>)	C57H100O8	C57H100O8Na	935.731	C18H30O4	C18H30O4Na	333.204	23.66	NA	123000	46100	27800	NA	140000	NA	336000	179000	123000	36100	1010000	516000	NA	28300	NA	NA	44200	NA	146000	128000	83400	NA	NA	NA	82200	109000	46300	78400	31000	146000	NA	90400	331000	NA	21100	1310000	82000	NA	25700	185000	42400
TG(18:1_18:2_18:2<OOH{13}>)	C57H100O8	C57H100O8Na	935.731	C18H32O4	C18H32O4Na	335.219	23.59	NA	NA	67800	NA	NA	121000	NA	204000	144000	39800	85500	233000	NA	NA	NA	NA	NA	NA	113000	92600	83800	45700	NA	33300	NA	54000	307000	185000	143000	NA	66600	NA	140000	435000	130000	NA	601000	47500	NA	201000	176000	NA
TG(18:1_18:1_18:2<OOH{13}>)	C57H102O8	C57H102O8Na	937.747	C18H32O4	C18H32O4Na	335.219	24.22	1160000	791000	780000	1210000	723000	2550000	781000	2200000	1360000	710000	739000	1580000	NA	1370000	784000	NA	805000	472000	1050000	2030000	1680000	1630000	753000	208000	308000	938000	1430000	1480000	1640000	719000	1110000	464000	1890000	3120000	1160000	506000	4220000	773000	576000	1410000	1680000	937000
TG(18:1_18:1_18:2<2O>)	C57H102O8	C57H102O8Na	937.747	C18H32O4	C18H32O4Na	335.219	23.54	66300	930000	167000	273000	40000	368000	417000	661000	385000	237000	121000	3140000	765000	195000	83000	171000	139000	661000	191000	210000	430000	492000	189000	NA	NA	36900	276000	156000	267000	132000	464000	104000	373000	448000	50900	128000	3410000	608000	53800	322000	336000	711000
TG(16:0_18:1_20:4<3O>)	C57H100O9	C57H100O9Na	951.726	C20H32O5	C20H32O5Na	375.214	22.7	109000	NA	NA	NA	NA	475000	78500	33200	NA	NA	84400	201000	NA	NA	NA	NA	173000	NA	29800	67800	237000	192000	120000	NA	NA	NA	97400	29200	125000	32700	NA	35400	54300	33700	NA	50100	514000	NA	NA	24500	465000	208000
[truncated: 108 more columns]

## Sheet: Group clinical summary
Group	OT2D	OND	LND
BMI range, kg/m²	> 30	30-50	< 25
N female	27	33	34
N male	23	16	16
Age, years (mean±SD)	50.7±12.8	44.0±11.4	44.5±17.2
BMI, kg/m² (mean±SD)	53.9±13.2	43.7±7.2	21.9±2.4
		* 1 sample without specified gender
