# Supplementary material for: Analytical and computational workflow for in-depth analysis of oxidized complex lipids in blood plasma
Source: Nat Commun. 2022 Nov 1;13:6547. doi: 10.1038/s41467-022-33225-9 (PMC9626469; doi:10.1038/s41467-022-33225-9)
Supplement: Supplementary file 14 — Supplementary Data 11 [file 41467_2022_33225_MOESM14_ESM.xlsx]

## Sheet: Raw files description
File name	Condition	Experiment	Original sample N		File name	Experiment	Condition		File name	Experiment	Condition		File name	Experiment	Condition
DS1.raw	OND	stDDA	Pool_OND_Inclusion list 1_polarity switch 20 min		L1.raw	PRM	Lean		S1.raw	PRM	OND		R1.raw	PRM	OT2D
DS2.raw	OND	stDDA	Pool_OND_Inclusion list 2_polarity switch 18 min		L2.raw	PRM	Lean		S2.raw	PRM	OND		R2.raw	PRM	OT2D
DR1.raw	OT2D	stDDA	Pool_OT2D_Inclusion list 1_polarity switch 20 min		L3.raw	PRM	Lean		S3.raw	PRM	OND		R3.raw	PRM	OT2D
DR2.raw	OT2D	stDDA	Pool_OT2D_Inclusion list 2_polarity switch 18 min		L4.raw	PRM	Lean		S4.raw	PRM	OND		R4.raw	PRM	OT2D
					L5.raw	PRM	Lean		S5.raw	PRM	OND		R5.raw	PRM	OT2D
					L6.raw	PRM	Lean		S6.raw	PRM	OND		R6.raw	PRM	OT2D
					L7.raw	PRM	Lean		S7.raw	PRM	OND		R7.raw	PRM	OT2D
					L8.raw	PRM	Lean		S8.raw	PRM	OND		R8.raw	PRM	OT2D
					L9.raw	PRM	Lean		S9.raw	PRM	OND		R9.raw	PRM	OT2D
					L10.raw	PRM	Lean		S10.raw	PRM	OND		R10.raw	PRM	OT2D
					L11.raw	PRM	Lean		S11.raw	PRM	OND		R11.raw	PRM	OT2D
					L12.raw	PRM	Lean		S12.raw	PRM	OND		R12.raw	PRM	OT2D
					L13.raw	PRM	Lean		S13.raw	PRM	OND		R13.raw	PRM	OT2D
					L14.raw	PRM	Lean		S14.raw	PRM	OND		R14.raw	PRM	OT2D
					L15.raw	PRM	Lean		S15.raw	PRM	OND		R15.raw	PRM	OT2D
					L16.raw	PRM	Lean		S16.raw	PRM	OND		R16.raw	PRM	OT2D
					L17.raw	PRM	Lean		S17.raw	PRM	OND		R17.raw	PRM	OT2D
					L18.raw	PRM	Lean		S18.raw	PRM	OND		R18.raw	PRM	OT2D
					L19.raw	PRM	Lean		S19.raw	PRM	OND		R19.raw	PRM	OT2D
					L20.raw	PRM	Lean		S20.raw	PRM	OND		R20.raw	PRM	OT2D
					L21.raw	PRM	Lean		S21.raw	PRM	OND		R21.raw	PRM	OT2D
					L22.raw	PRM	Lean		S22.raw	PRM	OND		R22.raw	PRM	OT2D
					L23.raw	PRM	Lean		S23.raw	PRM	OND		R23.raw	PRM	OT2D
					L24.raw	PRM	Lean		S24.raw	PRM	OND		R24.raw	PRM	OT2D
					L25.raw	PRM	Lean		S25.raw	PRM	OND		R25.raw	PRM	OT2D
					L26.raw	PRM	Lean		S26.raw	PRM	OND		R26.raw	PRM	OT2D
					L27.raw	PRM	Lean		S27.raw	PRM	OND		R27.raw	PRM	OT2D
					L28.raw	PRM	Lean		S28.raw	PRM	OND		R28.raw	PRM	OT2D
					L29.raw	PRM	Lean		S29.raw	PRM	OND		R29.raw	PRM	OT2D
					L30.raw	PRM	Lean		S30.raw	PRM	OND		R30.raw	PRM	OT2D
					L31.raw	PRM	Lean		S31.raw	PRM	OND		R31.raw	PRM	OT2D
					L32.raw	PRM	Lean		S32.raw	PRM	OND		R32.raw	PRM	OT2D
					L33.raw	PRM	Lean		S33.raw	PRM	OND		R33.raw	PRM	OT2D
					L34.raw	PRM	Lean		S34.raw	PRM	OND		R34.raw	PRM	OT2D
					L35.raw	PRM	Lean		S35.raw	PRM	OND		R35.raw	PRM	OT2D
					L36.raw	PRM	Lean		S36.raw	PRM	OND		R36.raw	PRM	OT2D
					L37.raw	PRM	Lean		S37.raw	PRM	OND		R37.raw	PRM	OT2D
					L38.raw	PRM	Lean		S38.raw	PRM	OND		R38.raw	PRM	OT2D
					L39.raw	PRM	Lean		S39.raw	PRM	OND		R39.raw	PRM	OT2D
					L40.raw	PRM	Lean		S40.raw	PRM	OND		R40.raw	PRM	OT2D
					L41.raw	PRM	Lean		S41.raw	PRM	OND		R41.raw	PRM	OT2D
					L42.raw	PRM	Lean		S42.raw	PRM	OND		R42.raw	PRM	OT2D
					L43.raw	PRM	Lean		S43.raw	PRM	OND		R43.raw	PRM	OT2D
					L44.raw	PRM	Lean		S44.raw	PRM	OND		R44.raw	PRM	OT2D
					L45.raw	PRM	Lean		S45.raw	PRM	OND		R45.raw	PRM	OT2D
					L46.raw	PRM	Lean		S46.raw	PRM	OND		R46.raw	PRM	OT2D
					L47.raw	PRM	Lean		S47.raw	PRM	OND		R47.raw	PRM	OT2D
					L48.raw	PRM	Lean		S48.raw	PRM	OND		R48.raw	PRM	OT2D
					L49.raw	PRM	Lean		S49.raw	PRM	OND		R49.raw	PRM	OT2D
					L50.raw	PRM	Lean		S50.raw	PRM	OND		R50.raw	PRM	OT2D
