# Supplementary material for: Analytical and computational workflow for in-depth analysis of oxidized complex lipids in blood plasma
Source: Nat Commun. 2022 Nov 1;13:6547. doi: 10.1038/s41467-022-33225-9 (PMC9626469; doi:10.1038/s41467-022-33225-9)
Supplement: Supplementary file 16 — Source Data [file 41467_2022_33225_MOESM16_ESM.xlsx]

## Sheet: Figure 1d
Figure 1d
Relative ion abundance (%) - (ox)CE
Adduct	Modification	-	OOH	OH	ep	oxo
[M+H]+	oxL1	0.807068	0	0.376253	2.72927	50.6031
	oxL2	1.44452	0	0.122343	10.5663	55.4847
	oxL3	1.19775	2.70494	0	4.5402	59.5802
	oxL4	5.32894	2.29767	0.167855	8.33835	25.0606
	oxL5	4.74886	0.626865	0.092387	7.12304	67.8096
	oxL6	0.492184	0.188789	0.425865	6.26918	33.0886
	oxL7	1.79646	3.99475	1.03066	8.05541	42.4148
	oxL8	2.35381	6.53135	3.13705	9.91231
[M+NH4]+	oxL1	72.8258	27.2	14.1346	28.2656	11.7826
	oxL2	92.6035	30.0102	3.71558	45.0934	0.895542
	oxL3	92.3621	43.9035	0	62.9014	7.44692
	oxL4	73.5294	43.1467	17.9972	60.5194	2.65606
	oxL5	78.6477	28.8745	12.8338	67.3294	0.800581
	oxL6	82.6869	43.5313	13.1668	56.3908	3.68301
	oxL7	84.3151	44.1585	14.3736	64.2454	4.76085
	oxL8	85.2901	37.9856	19.9652	51.2772
[M+Na]+	oxL1	26.3671	72.8	85.4891	69.0051	37.6143
	oxL2	5.95201	69.9898	96.1621	44.3402	43.6198
	oxL3	6.44017	53.3915	100	32.5584	32.9729
	oxL4	21.1416	54.5556	81.835	31.1423	72.2833
	oxL5	16.6034	70.4986	87.0739	25.5476	31.3899
	oxL6	16.8209	56.2799	86.4073	37.34	63.2284
	oxL7	13.8884	51.8467	84.5958	27.6992	52.8243
	oxL8	12.3561	55.4831	76.8978	38.8105
Relative ion abundance (%), Summary - (ox)CE
Adduct	Modification	-	OOH	OH	ep	oxo
[M+H]+	Mean	2.2712	2.04305	0.669052	7.19176	47.7202
	SD	1.80733	2.33755	1.0486	2.63629	15.1026
	N	8	8	8	8	7
[M+NH4]+	Mean	82.7826	37.3513	12.0233	54.5028	4.57509
	SD	7.54716	7.46658	6.80635	12.8567	3.9263
	N	8	8	8	8	7
[M+Na]+	Mean	14.9462	60.6057	87.3076	38.3054	47.7047
	SD	6.92983	8.82329	7.45787	13.8341	15.6685
	N	8	8	8	8	7

## Sheet: Figure 1e
Figure 1e
Relative ion abundance (%) - (ox)TG
Adduct	Modification	-	OOH	OH	ep	oxo
[M+H]+	oxL1	0.024038	0.105404	0	0.409257	35.5774
	oxL2	0.025198	0.001219	0	0.721226	25.5022
	oxL3	0.077975	0.005392	0	0.732229	17.2577
	oxL4	0.16282	0	1.70687	6.94652	39.8507
	oxL5	0.395726	0.446148	4.84187	2.64314	26.9406
	oxL6	0.097539	0.000399	3.15163	2.64314	14.4591
	oxL7	0.204044	0.000399	3.67688	0.33148	13.6512
	oxL8	0.467043	0.000399	0.289551	0.33148	22.3075
	oxL9	NA	NA	NA	7.12046	NA
[M+NH4]+	oxL1	91.4508	63.7064	55.0377	74.269	32.6392
	oxL2	87.0994	65.3124	51.7545	72.5378	39.2101
	oxL3	89.4102	62.4482	54.0646	69.8708	52.0095
	oxL4	81.6571	69.3223	55.325	67.0062	34.1116
	oxL5	76.1901	59.8258	59.6323	66.1831	43.1058
	oxL6	80.5305	61.8438	54.8041	66.1831	56.3467
	oxL7	82.8297	61.8438	56.7911	71.3145	48.318
	oxL8	76.0046	61.8438	59.6134	71.3145	46.7649
	oxL9	NA	NA	NA	62.0079	NA
[M+Na]+	oxL1	8.52521	36.1882	44.9623	25.3217	31.7833
	oxL2	12.8754	34.6863	48.2455	26.7409	35.2877
	oxL3	10.5119	37.5464	45.9354	29.397	30.7329
	oxL4	18.1801	30.6777	42.9681	26.0472	26.0377
	oxL5	23.4142	39.728	35.5258	31.1737	29.9536
	oxL6	19.372	38.1558	42.0443	31.1737	29.1942
	oxL7	16.9663	38.1558	39.532	28.354	38.0308
	oxL8	23.5284	38.1558	40.0971	28.354	30.9276
	oxL9	NA	NA	NA	30.8716	NA
Relative ion abundance (%), Summary - (ox)TG
Adduct	Modification	-	OOH	OH	ep	oxo
[M+H]+	Mean	0.181798	0.06992	1.70835	2.43099	24.4433
	SD	0.167022	0.156332	1.94736	2.76549	9.56977
	N	8	8	8	9	8
[M+NH4]+	Mean	83.1465	63.2683	55.8778	68.9652	44.0632
	SD	5.7617	2.91871	2.70815	3.88062	8.39591
	N	8	8	8	9	8
[M+Na]+	Mean	16.6717	36.6618	42.4138	28.6038	31.4935
	SD	5.61693	2.84897	4.04378	2.23282	3.69438
	N	8	8	8	9	8

## Sheet: Figure 3b
Figure 3b
ID	Formula (Neutral)	Exact Mass	Nominal Mass	RT	KMD(H)
CE(18:2<2OH>)	C45H76O4	680.574	680	19.1	4.70981
CE(18:2<OH,O>)	C45H76O4	680.574	680	19.9	4.70981
CE(18:2<OH,O{10}>)	C45H76O4	680.574	680	20.4	4.70981
CE(18:1<ep,O{13}>)	C45H76O4	680.574	680	21	4.70981
CE(18:1<ep,O{13}>)	C45H76O4	680.574	680	21.4	4.70981
CE(18:2<OOH{13}>)	C45H76O4	680.574	680	21.8	4.70981
CE(18:2<oxo>)	C45H74O3	662.564	662	21.8	4.58053
CE(18:2<OOH{9}>)	C45H76O4	680.574	680	21.9	4.70981
CE(18:2<oxo>)	C45H74O3	662.564	662	21.9	4.58053
CE(18:2<OH>)	C45H76O3	664.579	664	22	4.58053
CE(18:2<oxo>)	C45H74O3	662.564	662	22.4	4.58053
CE(18:1<ep>)	C45H76O3	664.579	664	23.4	4.58053

## Sheet: Figure 3c
Figure 3c
Relative ion abundance (%) - (ox)CE
Modification		OOH			OH			ep			oxo
Adduct		[M+Na]+	[M+NH4]+	[M+H]+	[M+Na]+	[M+NH4]+	[M+H]+	[M+Na]+	[M+NH4]+	[M+H]+	[M+Na]+	[M+NH4]+	[M+H]+
Truncation	oxL1	4.7751	0.040269	0.116384	0	2.90201	0.638305	7.77447	0.547614	5.6703	2.33797	3.43254	4.62058
	oxL2	7.17698	0.092823	0.389594	0.34019	0.720647	0.935042	11.1097	0.747851	7.2969	0.16573	1.14023	0.20261
	oxL3	0	0	0	14.5206	0.033857	0.004853	15.1715	0.601229	0.384082	1.31438	1.34815	1.75825
	oxL4	0	0.006577	0.26307	0.499451	0.023045	0.073673	0.737324	0.005042	0.017076	0.059475	0	0.088169
	oxL5	0.004544	0	0.149226	0.01293	0.124499	0.468145	0.135605	0	0.027256	0.01033	0	0
	oxL6	1.42026	0	0.082726	0.000589	0	0	0.213922	0	0.097308	7.16103	9.90582	0
	oxL7	1.91217	0	0.080395	1.16462	0.013094	0	0.697224	0	0.02236	0	NA	0
	oxL8	1.38104	NA	0.080415	0	0	0	0.220276	0.133783	0	0	NA	0
	oxL9	2.0175	NA	0	0	0	NA	0.673586	0	0	0	NA	0
	oxL10	NA	NA	NA	0	NA	NA	0.062947	0	NA	0	NA	0
H2O loss	oxL1	4.05576	39.8492	99.8836	0	30.8622	98.9945	0	0.46612	17.2003	0	2.56e-05	2.5303e-05
	oxL2	5.26391	38.2606	99.6104	0	48.1672	98.3048	0	0	45.2607	0	5.35e-07	5.39371e-07
	oxL3	0.138092	37.2817	89.7194	5.99651	35.9039	99.6254	0	0.560757	17.0164	0	1.18e-05	1.17247e-05
	oxL4	0.130884	22.1312	93.738	0.008538	45.5856	99.6455	0	0.006543	4.16209	0	0	12.6461
	oxL5	0.110433	26.9555	92.5485	0.006547	7.31449	96.3813	0.175682	0.04836	18.6445	0	0	0.017916
	oxL6	5.84165	41.4016	98.5933	0	21.8909	100	0.034853	0.05139	14.6611	0.244669	5.58786	4.63785
	oxL7	1.79653	87.7739	96.5431	0	0.715732	98.6451	0	0.231724	28.7746	0	NA	0.007306
	oxL8	8.54127	NA	96.5668	0	8.9955	95.1987	0	0.344494	10.0912	5.42166	NA	0.039312
	oxL9	12.4776	NA	98.0154	0	11.902	NA	0	0	12.0433	0	NA	0
	oxL10	NA	NA	NA	0	NA	NA	0	5.16281	NA	0	NA	0.693814
Precursor	oxL1	91.1691	60.1106	0	100	66.2357	0.367243	92.2255	98.9863	77.1294	97.662	96.5674	95.3794
	oxL2	87.5591	61.6465	0	99.6598	51.1121	0.760142	88.8903	99.2521	47.4424	99.8343	98.8598	99.7974
	oxL3	99.8619	62.7183	10.2806	79.4828	64.0623	0.369728	84.8285	98.838	82.5995	98.6856	98.6518	98.2417
	oxL4	99.8691	77.8622	5.99896	99.492	54.3913	0.280856	99.2627	99.9884	95.8208	99.9405	100	87.2658
	oxL5	99.885	73.0445	7.30227	99.9805	92.561	3.15056	99.6887	99.9516	81.3283	99.9897	100	99.9821
	oxL6	92.7381	58.5984	1.32401	99.9994	78.1091	0	99.7512	99.9486	85.2416	92.5943	84.5063	95.3621
	oxL7	96.2913	12.2261	3.37648	98.8354	99.2712	1.35485	99.3028	99.7683	71.203	100	NA	99.9927
	oxL8	90.0777	NA	3.35281	100	91.0045	4.80132	99.7797	99.5217	89.9088	94.5783	NA	99.9607
	oxL9	85.5049	NA	1.98457	100	88.098	NA	99.3264	100	87.9567	100	NA	100
	oxL10	NA	NA	NA	100	NA	NA	99.9371	94.8372	NA	100	NA	99.3062
Relative ion abundance (%), Summary - (ox)CE
Modification		OOH			OH			ep			oxo
Adduct		[M+Na]+	[M+NH4]+	[M+H]+	[M+Na]+	[M+NH4]+	[M+H]+	[M+Na]+	[M+NH4]+	[M+H]+	[M+Na]+	[M+NH4]+	[M+H]+
Truncation	Mean	2.0764	0.0199527	0.12909	1.65384	0.424128	0.265002	3.67966	0.203552	1.5017	1.10489	2.63779	0.666961
	SD	2.42793	0.0353416	0.125797	4.5365	0.957822	0.367334	5.58016	0.302623	2.85613	2.26807	3.77565	1.49226
	N	9	7	9	10	9	8	10	10	9	10	6	10
H2O loss	Mean	4.2618	41.9505	96.1354	0.60116	23.482	98.3494	0.0210535	0.68722	18.6505	0.566632	0.931316	1.80423
	SD	4.28277	21.4382	3.46105	1.89574	17.4388	1.70456	0.055424	1.58609	12.0318	1.70761	2.28123	4.07381
	N	9	7	9	10	9	8	10	10	9	10	6	10
Precursor	Mean	93.6618	58.0295	3.73552	97.745	76.0939	1.38559	96.2993	99.1092	79.8478	98.3285	96.4309	97.5288
	SD	5.54871	21.4339	3.49549	6.42766	17.7337	1.70645	5.56562	1.5615	14.1121	2.65672	5.97533	4.04926
	N	9	7	9	10	9	8	10	10	9	10	6	10

## Sheet: Figure 3d
Figure 3d
Relative ion abundance (%) - (ox)TG
Modification		OOH			OH			ep			oxo
Adduct		[M+Na]+	[M+NH4]+	[M+H]+	[M+Na]+	[M+NH4]+	[M+H]+	[M+Na]+	[M+NH4]+	[M+H]+	[M+Na]+	[M+NH4]+	[M+H]+
Truncation	oxL1	0.712944	0.534602	2.71385	5.22458	0.8309	84.2277	3.69132	2.06349	8.14565	0.273167	0.215289	0.493892
	oxL2	0.0697047	0.0246767	0	15.3852	12.5755	0.0426956	0.123147	0.0126416	0.786851	3.5468	6.69277	0
	oxL3	0.718236	0.969253	0	0	21.7075	0	38.3732	17.4608	0	11.2752	0	0.264323
	oxL4	3.42394	5.81359	0	0.940785	0	14.7988	0	55.0033	0	0.0836993	0	0
	oxL5	0.13166	NA	3.31369	0	0.217744	87.0207	0	0	9.76795	0.208028	0	0
	oxL6	0	NA	24.7503	0	0.0213575	0.239488	0	0.0818938	71.3284	0	0.521569	7.46306
	oxL7	NA	NA	39.0241	0.025616	0.0392282	0	0	0.034815	0	0	0	0
	oxL8	NA	NA	NA	0.0492471	0	0.190741	0	0	0	0	0.100405	0
	oxL9	NA	NA	NA	0	0	0	0	0	1.67711	0	0	0.310814
	oxL10	NA	NA	NA	NA	0	8.74265	NA	0	0	0	0	0.263863
H2O loss	oxL1	3.2287	4.69195	93.7932	0.0138912	59.8891	15.7723	0	3.42509	25.252	0	0	0.0493182
	oxL2	0.806178	0.917089	99.953	0.0444331	3.32069	99.9573	0	0.0350514	27.1447	0	0	0.150246
	oxL3	0.922991	1.39932	99.8589	0	2.38455	100	0	1.04851	70.2503	0	39.0869	22.15
	oxL4	1.42433	1.82168	100	0	7.57566	65.6595	0.111205	2.29455	80.4772	0	0.324712	0
	oxL5	29.5591	NA	96.6528	0.286005	1.29645	0.846811	0	0.753993	0.110137	0	0.729093	0.637484
	oxL6	3.80858	NA	75.2236	0.415797	2.02896	1.2054	0	0.619786	0.354401	0	0.537245	0.376788
	oxL7	NA	NA	60.9548	0.218888	3.37022	1.00267	0.245436	0.619784	1.2244	2.21746	12.2424	0.941655
	oxL8	NA	NA	NA	0.504037	1.62171	0.376891	0.245436	1.81241	3.47774	0.668544	2.06346	1.79913
	oxL9	NA	NA	NA	0	2.91823	93.3529	0.163848	1.80861	2.80204	0	1.71815	3.06069
	oxL10	NA	NA	NA	NA	3.45992	90.9106	NA	2.43902	5.1948	0.0386446	1.57197	1.76585
Precursor	oxL1	96.0584	94.7734	3.4929	94.7615	39.28	0	96.3087	94.5114	66.6023	99.7268	99.7847	99.4568
	oxL2	99.1241	99.0582	0.0469862	84.5704	84.1038	0	99.8769	99.9523	72.0685	96.4532	93.3072	99.8498
	oxL3	98.3588	97.6314	0.141072	100	75.908	0	61.6268	81.4907	29.7497	88.7248	60.9131	77.5857
	oxL4	95.1517	92.3647	0	99.0592	92.4243	19.5417	99.8888	42.7022	19.5228	99.9163	99.6753	100
	oxL5	70.3093	NA	0.0335461	99.714	98.4858	12.1325	100	99.246	90.1219	99.792	99.2709	99.3625
	oxL6	96.1914	NA	0.0261085	99.5842	97.9497	98.5551	100	99.2983	28.3172	100	98.9412	92.1602
	oxL7	NA	NA	0.0211561	99.7555	96.5905	98.9973	99.7546	99.3454	98.7756	97.7825	87.7576	99.0583
	oxL8	NA	NA	NA	99.4467	98.3783	99.4324	99.7546	98.1876	96.5223	99.3315	97.8361	98.2009
	oxL9	NA	NA	NA	100	97.0818	6.64712	99.8362	98.1914	95.5209	100	98.2818	96.6285
	oxL10	NA	NA	NA	NA	96.5401	0.346708	NA	97.561	94.8052	99.9614	98.428	97.9703
Relative ion abundance (%), Summary - (ox)TG
Modification		OOH			OH			ep			oxo
Adduct		[M+Na]+	[M+NH4]+	[M+H]+	[M+Na]+	[M+NH4]+	[M+H]+	[M+Na]+	[M+NH4]+	[M+H]+	[M+Na]+	[M+NH4]+	[M+H]+
Truncation	Mean	0.842747	1.83553	9.97171	2.40283	3.53922	19.5263	4.68752	7.46569	9.1706	1.53869	0.753003	0.879595
	SD	1.30448	2.67999	15.5872	5.15906	7.48952	35.1974	12.6905	17.5662	22.1408	3.59258	2.09368	2.31997
	N	6	4	7	9	10	10	9	10	10	10	10	10
H2O loss	Mean	6.62498	2.20751	89.4909	0.164783	8.78655	46.9084	0.0851026	1.48568	21.6288	0.292465	5.82739	3.09312
	SD	11.3036	1.69702	15.3572	0.198254	18.0402	46.5835	0.10869	1.047	30.1048	0.707909	12.2415	6.76702
	N	6	4	7	9	10	10	9	10	10	10	10	10
Precursor	Mean	92.5323	95.957	0.537396	97.4324	87.6742	33.5653	95.2274	91.0486	69.2006	98.1688	93.4196	96.0273
	SD	10.9904	2.98477	1.30404	5.09519	18.5575	45.5918	12.6555	17.8528	31.8292	3.52247	12.0247	6.88296
	N	6	4	7	9	10	10	9	10	10	10	10	10

## Sheet: Figure 5b
Figure 5b
oxPC
Raw data processed in Metaboanalyst v.5 [IQR filtering; Normalization: median centering, log10 transformation, auto-scaling; ANOVA (p < 0.05) filtered]
Individual values
	OT2D
	OT2D_1	OT2D_2	OT2D_3	OT2D_4	OT2D_5	OT2D_6	OT2D_7	OT2D_8	OT2D_9	OT2D_10	OT2D_11	OT2D_12	OT2D_13	OT2D_14	OT2D_15	OT2D_16	OT2D_17	OT2D_18	OT2D_19	OT2D_20	OT2D_21	OT2D_22	OT2D_23	OT2D_24	OT2D_25	OT2D_26	OT2D_27	OT2D_28	OT2D_29	OT2D_30	OT2D_31	OT2D_32	OT2D_33	OT2D_34	OT2D_35	OT2D_36	OT2D_37	OT2D_38	OT2D_39	OT2D_40	OT2D_41	OT2D_42	OT2D_43	OT2D_44	OT2D_45	OT2D_46	OT2D_47	OT2D_48	OT2D_49
PC(16:0_18:1<O>)-1	0.63957	-0.379611	0.11556	-0.0809075	0.731376	0.0328583	0.925626	-0.989151	0.448234	0.453911	-0.569396	-0.170694	0.104349	0.963902	-0.741091	1.43468	-0.880944	-2.45083	0.673705	-1.2037	0.42059	0.485328	0.464647	0.419266	-0.266766	0.745719	-3.30608	-0.61758	-1.20789	0.69372	0.0679629	0.479818	0.433102	0.197882	-1.514	-0.319261	-3.34591	0.542092	-1.02435	0.180354	-0.546044	0.441812	0.220801	-0.167771	0.49956	0.733788	0.941397	0.381804	-0.661502
PC(16:0_18:1<O>)-2	-0.313979	0.364198	0.597909	0.457063	0.563883	0.426826	0.698925	0.535108	0.265393	0.46805	-1.10385	0.556683	0.0295828	0.0428086	0.449758	-0.242372	0.385532	0.687358	-0.114243	-0.506735	-0.071621	0.576659	0.155539	-0.152741	0.647295	-2.2514	-2.39634	0.056789	0.054579	0.269964	0.0920312	0.485146	0.633072	-0.332888	0.543822	0.988086	-2.42008	0.683694	0.162378	-0.510723	0.36557	1.03435	-2.49658	-1.92867	-0.144845	0.164852	0.565984	0.56521	-2.35462
PC(16:0_18:1<O>)-3	0.367607	0.38151	0.583338	0.373979	0.314923	0.113758	0.334445	0.367607	0.195554	-0.0165282	-3.93218	0.347845	0.93467	-0.0514207	0.108518	0.498721	0.485807	1.69821	-0.482866	-0.988442	-1.01128	0.431723	0.367607	0.301424	0.829387	-0.209804	-3.63483	0.276244	0.232693	0.11617	0.367607	0.367607	0.367607	0.0900298	0.289595	1.0704	-0.769672	0.367607	-0.356906	-0.192792	-0.371615	1.11174	-0.813748	-0.444788	-0.195591	0.367607	0.367607	0.272032	-3.56826
PC(16:0_18:1<OOH>)-2	-1.36097	-1.21845	0.799612	0.441859	0.224146	1.39946	-2.14154	0.874216	0.286569	0.219285	-0.562239	-1.23533	-0.486753	0.539333	-1.2651	-1.00575	1.2226	0.597813	-1.02801	0.209427	0.679721	-0.276959	0.902277	0.694883	0.527724	-1.37373	0.140456	1.23249	1.27128	-1.27237	0.0434963	-1.36097	0.788078	0.630382	1.47013	1.67721	-1.58254	0.232611	-1.8903	-0.130488	-1.56799	1.71444	-1.67726	-0.974289	-2.01955	0.771608	1.00491	1.13513	-1.5015
PC(16:0_18:2<OOH{13}>)	0.615205	-0.97237	-1.34925	-0.135049	0.697124	0.412602	0.0358757	0.0304085	0.837307	0.0935314	-0.110554	-0.958579	-4.53401	0.986098	-0.456961	-1.09801	0.338414	-1.10508	0.968183	0.815887	1.11664	0.241383	0.25106	0.531817	0.704061	1.08227	0.749853	0.168249	0.322031	0.559785	0.244598	-0.0302539	0.158974	0.344987	0.358975	0.27022	-1.57414	-0.192836	-0.29358	0.804175	-0.500278	-0.0191614	0.948808	0.490907	-0.171041	0.740078	1.1378	0.70792	0.0465177
PC(16:0_18:2<OOH>)	-1.45872	-1.34399	0.681203	-0.326693	1.15384	0.62432	0.737194	0.254183	0.499914	-1.41024	0.548916	-1.35758	-0.754987	1.16839	-1.38155	-1.17277	0.343949	-1.10554	-0.0901229	0.921579	1.19895	0.537414	-0.0750864	1.11979	0.473808	0.789491	0.9388	-0.0274189	0.271003	0.890672	-1.49393	-0.23451	-1.6293	0.520405	0.972114	-0.0790569	-1.63708	-0.0864973	-0.504079	0.852627	-1.62537	-0.80739	0.855282	0.171735	0.269569	0.81127	0.997325	0.785071	-1.57184
PC(16:0_18:3<O>)-1	0.137972	0.512709	0.370857	-0.974164	-0.312678	-0.604247	0.352253	-0.732672	0.837586	0.950405	-2.80323	1.11556	2.29964	0.175673	-0.136338	1.06331	-0.732166	1.02337	0.75942	-1.12771	-0.769314	-0.623651	0.231507	-1.00354	-0.628816	-0.166791	-1.49244	0.462025	-0.0201214	0.63426	-0.270349	0.0687124	-0.38583	0.300522	-0.227731	-0.527259	0.613247	-0.260675	-1.3241	0.038735	-1.17931	0.288131	-1.22558	-0.911915	0.245705	-0.106864	-0.00551807	-0.297114	-1.52292
PC(16:0_18:3<O>)-2	0.258954	0.814604	0.332125	-0.858333	0.143489	-0.792041	0.445454	-0.862402	0.885741	0.971925	-2.92037	0.985966	2.20928	0.672728	-0.270556	1.39329	-1.27001	1.23947	0.931134	-0.663561	-0.693489	-0.252781	0.274274	-0.949048	-0.497128	0.104217	-1.14157	0.010674	-0.587641	1.0231	-0.247042	0.404093	-0.278068	0.322759	-0.81738	-0.909303	0.707977	-0.53385	-1.23407	0.293148	-1.49013	-0.354682	-1.29524	-0.160766	0.380732	-0.162222	-0.521486	-0.493009	-0.834282
PC(16:0_18:3<O>)-3	0.22282	-0.614084	0.317074	-0.324875	0.0134269	-0.122618	0.417624	-0.458564	0.513185	0.511571	-1.8651	0.803859	1.04611	0.317074	-0.469404	0.690302	-0.400064	0.578163	0.186587	-0.406072	-0.175171	0.0393219	-0.218551	0.212532	-2.60191	-2.91328	-3.12103	0.137597	0.0552096	0.588539	-0.0642315	0.0173314	-1.18936	0.317074	-0.132891	-0.0449242	0.317074	0.242512	-1.59853	0.498414	-1.42721	0.786263	-0.616155	0.0136434	0.476787	0.199134	0.322799	0.281294	-3.06122
PC(16:0_20:3<OH>)	1.788	0.34079	-0.624123	-0.670503	-0.442725	-0.543698	-0.783762	0.444607	-0.0619002	0.223229	-0.555879	2.04304	1.97989	0.814981	0.357434	1.65947	0.74706	0.619636	0.215891	-0.971406	-1.08353	-0.347995	0.94761	0.678106	1.43285	0.526388	-0.12943	0.0778023	0.845716	0.33962	0.0361457	0.276698	0.173527	-1.04574	-0.208663	-1.58487	0.809287	0.0988876	0.336696	0.199869	-0.0721147	-1.14272	1.23593	0.377288	-0.0848793	0.843722	-0.222452	-0.392363	0.934803
PC(16:0_20:3<OOH>)	-0.971578	-0.866976	-1.11991	-0.0530349	1.42623	1.25205	-0.261724	1.13944	0.0826798	-0.927379	1.27846	-0.87937	-0.329963	1.65069	-0.90122	-0.710869	0.955407	-0.649569	-0.727212	1.47036	1.53749	-0.192218	1.20385	1.60468	-0.783561	0.66185	1.39934	0.425351	0.996323	-0.906551	-1.00368	-0.971578	-1.1271	0.337091	1.35781	0.557799	-1.1342	0.514349	-1.36008	0.778977	0.203466	0.638818	1.9342	0.446543	-0.0427719	1.45592	1.03698	1.28652	0.674973
PC(16:0_20:4<2O>)	1.09268	0.791268	0.106911	0.25067	0.0919019	0.951244	0.980454	0.394423	0.612111	0.189176	0.411132	-0.000108446	1.19535	0.751758	1.04177	1.18653	1.04212	0.134367	-0.0253691	0.375206	0.723184	0.934639	0.943729	1.06685	0.754628	0.69668	0.300572	0.509285	-0.137665	-0.435584	0.323749	1.10385	1.12324	-0.491971	1.07275	0.533918	1.24869	0.9206	0.978794	-0.0115684	0.739454	0.577179	0.433356	0.723764	0.952671	1.0029	0.805093	0.439454	0.0570341
PC(16:0_20:4<OH{15}>)	1.28541	0.889641	-0.661365	0.20348	0.104752	-0.0400472	0.0899535	-0.571527	-0.439864	-1.06452	0.928392	0.685439	1.46392	-0.664281	0.64332	0.0204359	1.41888	-0.400932	0.860561	0.153444	-0.34083	0.122743	-0.174365	0.928392	0.928392	0.83438	-0.078141	0.928392	0.928392	-0.807019	0.288965	0.763609	1.12119	-0.578665	0.466763	0.446835	1.5811	0.448959	0.928392	-0.659037	0.928392	-1.33146	0.56151	0.928392	-1.44136	0.891313	0.862297	0.0990135	1.40419
PC(16:0_20:4<OH>) pos {11} and {12}	1.56449	1.66701	-0.244489	-0.55351	-0.608218	-0.143686	-0.835364	-0.446409	-0.835364	-0.835364	0.792632	1.43988	1.07387	-0.873306	0.968712	0.399674	1.19965	0.782818	0.720644	-0.330907	-1.08705	-0.0652237	0.0049653	0.237839	0.848139	1.00832	0.786366	0.568062	0.816751	-0.835364	0.321083	0.617556	1.33024	-0.405295	0.245752	0.0865987	2.49613	0.200048	1.06279	-0.835364	0.770321	-1.33684	0.483132	1.5858	-0.835364	1.01665	0.769795	-0.835364	1.26765
PC(16:0_20:4<OH>) pos {7},{8}, and {9}	1.28045	1.54449	-0.220359	-0.532718	-0.578809	-0.0280695	-0.732136	-0.513657	-0.883223	-0.902024	0.944548	1.28908	1.79169	-0.52652	0.520945	0.624475	1.56908	1.03214	0.590906	0.123317	-0.904957	-0.0669032	-0.0670457	0.364828	1.27858	0.892425	0.339409	0.756429	0.856302	-0.705501	0.0701551	0.687366	1.14448	-0.265418	0.46195	0.115677	2.55193	0.317853	1.1334	-0.934622	0.835727	-1.17296	0.689928	1.34557	-0.93984	1.20846	0.900447	-0.521896	1.16453
PC(18:0_18:2<O>)-1	0.417488	0.647234	-0.200803	-0.692909	-0.828395	-1.15811	0.246277	-1.65161	0.834564	0.644209	-1.88299	0.705774	2.53924	-0.440106	-0.373831	1.02665	-1.75787	0.66862	0.368212	-1.75787	-0.733392	-0.217506	-0.0634209	-0.387184	0.300519	-0.0983735	-1.61221	-0.32613	-0.306423	0.769944	-0.71639	0.567537	-1.85358	0.142563	0.127552	-1.75787	-0.625401	0.362853	-0.703492	0.15818	-1.7179	-0.892052	-0.145041	0.0406585	-0.12154	-0.361865	0.312339	-0.801012	-0.725461
PC(18:0_20:4<OH>) pos {11} and {12}	0.45145	1.66137	-0.189596	0.52515	-1.22576	0.439418	-0.286716	0.00595004	-0.435159	-1.07442	0.932279	1.54411	1.05457	-1.42949	0.916052	-0.0481047	0.773521	0.50015	0.916052	-0.184727	-0.161938	0.571254	-0.00167142	0.740425	0.599391	0.916052	0.511531	0.42098	0.308974	-2.04425	0.101637	-0.400817	0.794605	-0.283099	0.818045	-0.0158428	1.89206	0.697385	1.29096	-1.39914	0.993	-0.91303	0.916052	0.99696	-0.4499	0.685026	0.0824998	-0.627902	0.916052
PC(18:1_18:2<O>)-1	-2.18534	0.738522	-2.39185	-0.701495	-0.156609	0.313032	0.219231	0.224524	0.57315	0.584285	-0.304552	0.666923	0.738905	0.251308	-0.538725	0.571232	-0.381014	-1.73705	-1.84514	0.305251	-0.102853	0.170757	0.262534	0.120905	0.965839	0.13295	-0.461438	-0.435383	-0.26225	0.333902	-2.23004	0.469923	-2.40185	1.04902	0.138238	-0.0408542	0.0931684	0.229775	-0.272755	-0.954475	-0.310607	-0.311596	0.106402	-1.79024	0.361425	-1.23436	-0.143277	0.159907	-2.32893
PC(18:1_18:2<O>)-3	0.360846	0.781967	-0.101235	-0.644169	-0.9243	-0.935662	-0.778963	-0.00980983	0.646426	0.224853	-1.68643	1.17114	1.76016	-0.513248	0.48671	0.986578	-1.03235	1.45359	-0.0363914	-0.981085	-1.94269	-0.896292	-0.567475	-1.14096	1.14244	1.03703	-2.18416	-0.398765	-0.685563	0.654251	-0.16148	0.436604	0.032108	0.0833573	-0.568213	-0.808004	0.891867	-0.630324	-1.28444	-0.946667	-0.376706	-1.57037	-0.927338	-0.398216	-1.05141	-0.867295	-0.219491	-1.81159	-0.339617
PC(18:1_18:2<O>)-4	0.970288	-1.00026	-1.30583	-1.30145	-0.216346	-0.704263	1.13516	0.114263	0.42019	0.33098	-1.50163	0.298003	0.934639	-1.72479	0.827168	0.483622	-1.53973	1.0377	-0.831409	0.117339	0.426029	-1.77667	0.15664	-1.52727	-0.899485	0.593635	-1.29703	0.108205	0.551349	0.224085	0.0321542	0.12157	-1.31452	-1.37236	-0.305321	0.136982	-1.32309	0.213028	-1.59597	-1.26065	0.177574	-2.05956	-0.107271	-0.783773	-1.71057	-1.53041	-1.30145	-1.90656	-1.25123
Mean values (for heatmap)
	OT2D	OND	LND
PC(16:0_18:1<O>)-1	-0.125233	-0.18371	0.308943
PC(16:0_18:1<O>)-2	-0.0660718	-0.490786	0.556858
PC(16:0_18:1<O>)-3	-0.0773049	-0.349324	0.426629
PC(16:0_18:1<OOH>)-2	-0.0792314	-0.220993	0.300225
PC(16:0_18:2<OOH{13}>)	0.102711	0.288583	-0.391294
PC(16:0_18:2<OOH>)	0.00849081	0.331815	-0.340306
PC(16:0_18:3<O>)-1	-0.188559	-0.300001	0.48856
PC(16:0_18:3<O>)-2	-0.155833	-0.19143	0.347264
PC(16:0_18:3<O>)-3	-0.262586	-0.433349	0.695935
PC(16:0_20:3<OH>)	0.225242	0.292968	-0.51821
PC(16:0_20:3<OOH>)	0.2657	0.168929	-0.434629
PC(16:0_20:4<2O>)	0.606809	0.391364	-0.998174
PC(16:0_20:4<OH{15}>)	0.328465	0.0660599	-0.394525
PC(16:0_20:4<OH>) pos {11} and {12}	0.315853	0.306311	-0.622163
PC(16:0_20:4<OH>) pos {7},{8}, and {9}	0.373565	0.173746	-0.547312
PC(18:0_18:2<O>)-1	-0.270565	-0.0267792	0.297345
PC(18:0_20:4<OH>) pos {11} and {12}	0.274349	0.0954091	-0.369758
PC(18:1_18:2<O>)-1	-0.270315	-0.297241	0.567556
PC(18:1_18:2<O>)-3	-0.303838	0.264096	0.039742
PC(18:1_18:2<O>)-4	-0.502952	-0.0503835	0.553335
[truncated: 101 more columns]

## Sheet: Figure 5c
Figure 5c
oxTG
Raw data processed in Metaboanalyst v.5 [IQR filtering; Normalization: median centering, log10 transformation, auto-scaling; ANOVA (p < 0.05) filtered]
Individual values
	OT2D
	OT2D_1	OT2D_2	OT2D_3	OT2D_4	OT2D_5	OT2D_6	OT2D_7	OT2D_8	OT2D_9	OT2D_10	OT2D_11	OT2D_12	OT2D_13	OT2D_14	OT2D_15	OT2D_16	OT2D_17	OT2D_18	OT2D_19	OT2D_20	OT2D_21	OT2D_22	OT2D_23	OT2D_24	OT2D_25	OT2D_26	OT2D_27	OT2D_28	OT2D_29	OT2D_30	OT2D_31	OT2D_32	OT2D_33	OT2D_34	OT2D_35	OT2D_36	OT2D_37	OT2D_38	OT2D_39	OT2D_40	OT2D_41	OT2D_42	OT2D_43	OT2D_44	OT2D_45	OT2D_46	OT2D_47	OT2D_48	OT2D_49
TG(16:0_18:0_18:2<OH>)	0.580775	0.26465	0.356864	-1.78975	-1.09886	-0.288027	-2.21167	-0.399645	-0.0956241	0.264414	0.0729605	-0.102546	-0.0529056	0.551127	-1.14207	-0.82357	-0.293408	-1.98666	-0.137231	-0.258069	0.0158924	-0.0820284	0.122621	-0.87624	0.55343	0.69253	-1.90008	-0.225023	-2.29611	-1.46404	0.35655	0.136241	-0.31089	-0.582499	0.221153	-1.38402	-0.76689	-2.09244	0.878107	0.455045	-2.62215	0.420335	1.008	0.45058	-0.0240278	0.317793	0.227634	0.794456	-0.234306
TG(16:0_18:0_18:3<O>)	-0.136153	-1.06206	0.646593	-0.0541601	0.363448	0.0619525	0.141602	-0.451915	0.510927	0.274665	-0.599988	-0.54088	0.417826	1.3134	-2.67947	1.84811	-1.05032	0.232787	0.473042	0.170148	0.297692	-0.564934	-1.53831	-0.109425	2.18982	0.0717354	-0.605412	0.171646	-0.424385	0.849903	-1.08335	0.414223	-1.86641	-0.754153	0.113672	-0.998087	-1.22043	-0.387437	-2.80851	-0.168993	-1.5034	-1.44992	-0.446603	-0.842736	-0.912728	0.0851605	0.592864	1.00154	-1.41189
TG(16:0_18:1_18:1<OH>)	0.747415	-0.371548	0.452558	0.676134	1.03452	0.451442	0.368234	-1.06691	-0.348668	0.276393	-0.288743	-0.0813802	-0.661211	1.12323	0.904746	0.944839	0.747578	0.737626	-0.196943	0.187846	0.297007	0.661205	0.757659	1.11408	-0.0415759	-1.62462	-2.16556	0.0673335	0.369285	-1.78808	0.266062	0.567776	0.327111	-1.04981	0.202629	1.33784	-0.73874	0.283588	-1.59749	0.0815671	0.315981	1.26454	-0.778594	-1.84095	0.350285	0.262318	0.307047	0.914124	-2.51918
TG(16:0_18:1_18:2<OH>)-1	0.379515	-0.50255	-0.218211	-0.116358	1.02071	-1.386	-0.947071	-1.48148	-1.0382	0.111937	0.0881621	-1.5338	-0.452309	0.812609	0.538584	0.808155	-0.5439	-0.241147	-0.440608	-0.0389146	-0.872453	-0.44386	-0.35943	0.821867	3.0554	0.326707	-0.785084	-0.619254	-0.538358	-0.0184919	-0.677925	0.0338385	-0.994515	-1.33332	-0.183105	-0.48009	-1.65891	0.046515	0.719834	-0.359724	-1.58468	-0.413366	0.0510865	0.110283	-0.262234	-1.70019	0.0586669	-0.346074	-0.21922
TG(16:0_18:1_18:2<OH>)-2	0.717657	-1.29302	-0.46431	-0.335637	0.687486	-1.26825	-0.948661	-1.78321	-0.960275	-0.131474	0.363885	-1.27021	-0.221041	0.94273	0.00667148	0.882482	-0.301535	-0.223669	-0.428474	-0.573343	-0.767109	-0.663617	-0.541807	0.870586	2.71841	0.693977	-0.75597	0.027526	-0.888502	0.558806	-0.269305	0.11125	-0.972152	-1.0412	0.0932191	-0.0960679	-1.84608	-0.237	0.751408	-0.224336	-1.59668	-0.621277	-0.031401	-0.975512	-0.0626744	-1.18488	-0.45471	-0.0759528	-1.13289
TG(16:0_18:1_18:2<OOH>)	0.583929	-1.24666	-0.140886	-0.0980174	1.38014	-0.612276	-0.556471	-0.680092	-0.394972	-0.199373	0.585134	-2.11813	-3.80473	1.08655	0.387926	-0.254072	-0.349003	-0.731925	-0.051376	0.315747	-0.076092	-0.338363	-0.157305	0.658606	2.79301	0.829553	0.282227	0.16101	-0.25868	0.479473	-0.462792	0.130714	-0.636378	-0.557289	0.563247	-0.00699372	-1.5348	-0.332337	0.697755	0.205855	-1.07466	-0.43648	0.475233	0.598036	0.0907134	-0.414299	0.265479	-0.107246	-0.10644
TG(16:0_18:1_18:3<O>)	0.391775	-0.782107	-0.412378	-0.358181	1.066	-1.22022	-0.393463	-1.2541	-0.785585	-0.231474	-0.312403	-1.63703	0.30811	1.17353	0.272301	1.41851	-1.06862	-0.0861986	-0.37889	-0.174537	-0.636768	-0.48041	-0.197173	0.633369	2.86489	0.541054	-0.601596	-0.372296	-0.781176	0.262574	-0.676944	0.0024276	-1.26957	-1.55832	0.240286	-0.232664	-1.8444	-0.615425	0.62034	-0.112549	-1.91014	-0.284352	-0.701792	-0.135795	0.139526	-1.24095	-0.252589	-0.125234	-0.995704
TG(16:0_18:1_20:4<3O>)	1.58058	-1.30144	-0.930957	-0.752408	-0.21379	1.49379	0.82367	-0.13138	-1.17961	-0.846557	1.55266	0.550912	-0.716969	-0.555405	-0.247479	0.000827289	1.42492	-0.905918	0.455296	0.746043	1.09225	1.11163	1.23089	-0.0402343	1.07434	-0.351282	1.20671	0.271764	1.06002	0.837689	-1.02008	0.766208	0.334012	-0.258086	-0.750609	1.17721	0.793728	-0.988385	-0.326845	0.43396	1.65918	1.12742	1.0534	1.21912	1.23053	1.75346	0.300418	0.624867	1.45201
TG(16:0_18:1_20:4<OH>)	1.39446	0.324986	0.172503	0.131885	-0.247793	0.468129	0.408599	0.128085	-0.286236	0.0565374	1.39827	0.0886075	-1.72946	-0.126458	1.22339	0.218136	0.968665	0.163692	-0.517317	0.643572	0.218485	0.226523	0.228547	0.832347	2.29282	0.583321	0.489976	0.437152	1.01483	0.456436	0.566103	0.0608603	0.683354	0.0362637	0.937259	0.980992	0.43222	0.228458	1.17772	0.389421	0.833101	-0.269066	1.09068	0.718005	-0.707299	0.454418	0.924338	0.206418	1.0701
TG(16:0_18:2_18:2<2O>)	-0.189694	1.35074	-1.13782	0.328426	-0.0614197	-0.0747479	0.445031	0.567567	0.0288548	0.472574	-2.12397	1.08769	2.10116	-2.36297	-0.26598	1.92702	0.196262	1.12626	0.154747	-0.0996965	0.240731	0.642423	0.681824	-1.57363	0.134095	-2.05022	-0.166742	-0.200175	-0.150872	-0.458703	-0.0487875	-0.328018	0.572683	-0.0482174	-0.794495	0.336229	0.833956	1.05465	-2.01277	-0.834574	-0.0771703	1.05763	-0.423333	-2.3487	0.380753	-0.0862857	-3.02637	0.669004	-0.998013
TG(16:0_18:2_18:2<OOH{13}>)	0.54645	-1.10474	0.0510239	0.372449	1.41469	-0.0300217	-1.13119	0.0725932	-0.0876922	-0.200678	0.755489	-1.38338	-3.79102	0.572759	0.988015	-2.69253	-0.048977	-0.767993	0.674767	0.715026	-0.00863473	0.23034	-0.162176	0.324314	1.61208	0.456918	0.864687	0.623356	0.366762	0.64556	-0.00148898	-0.14884	0.238275	0.170876	0.338179	0.632023	-1.13601	0.0953151	0.679793	0.614969	0.00662644	-0.347164	0.720793	0.666575	0.0240514	-0.0423411	0.439006	-0.0854694	0.316141
TG(16:0_18:3_18:1<2OH>)	-0.555862	-1.37803	-0.979234	0.338289	1.32942	-1.67849	-1.14111	-1.56746	0.673059	0.64106	-0.407068	-2.09211	-0.748889	1.26818	-0.243513	0.0237726	-1.04641	-0.952281	0.539747	0.235135	-0.107981	0.501852	-0.999502	1.26351	1.17934	-0.355251	-0.879629	1.22608	-1.21197	0.976516	-1.07517	1.46371	-1.41049	0.567995	-0.785101	-0.446552	-2.48723	-1.04105	-0.328946	-0.746435	-1.48558	0.265325	0.616024	-0.564953	0.978394	-1.80831	-1.04105	0.173365	0.580152
TG(16:1_18:1_18:2<OH>)	0.600919	-0.712912	-0.212539	0.0690061	1.42478	-0.5241	-1.4009	-0.925987	-0.690127	-0.350221	1.09149	-1.53211	-0.810149	-0.29685	1.52521	-0.112094	0.276501	-0.182911	-0.408638	0.113297	-1.21087	-0.205461	-1.00077	0.621335	3.50663	0.555311	0.286327	0.336677	0.410316	0.407411	-0.0525182	-0.155801	-0.470887	-0.70666	-0.796421	0.605457	-1.60182	0.0617331	0.706851	-0.0534009	-0.456257	-0.481582	0.491063	-0.701742	-0.628829	-1.04659	0.0830495	-0.370009	-0.0391759
TG(18:0_18:1_18:3<OH>)	-2.24108	-0.379392	-1.30612	0.41711	1.06469	0.742959	0.658811	0.0220612	0.945886	0.777531	-2.04411	0.231552	1.13914	-2.26638	1.15056	0.281569	-2.89044	0.568173	0.192045	0.970537	0.14754	0.808146	-0.352705	-0.0426363	0.055905	0.673502	-2.66967	-0.916404	-0.46059	0.0966531	0.808146	-0.667835	-0.417604	0.0856792	1.04349	-2.09638	-0.937491	0.333556	-1.9407	0.831186	0.370479	-0.336448	-2.80152	-2.25311	1.00787	0.642004	0.483088	0.283047	-0.44206
TG(18:0_18:1_18:3<OH>)-1	-0.0271149	0.608182	0.232107	0.88709	-0.559607	0.656219	-0.220815	0.432825	0.743528	0.0601462	-0.507301	0.418225	0.744044	0.747089	0.794608	-1.96413	-1.28076	0.488756	-1.31596	1.06913	0.00775131	0.238959	0.539598	-2.03354	-0.14929	-0.0516398	-0.161417	0.280983	-0.0167713	0.407003	0.933403	-0.0642145	-0.295004	0.333432	0.687173	-0.0680201	0.146048	0.501798	-2.51808	1.13377	-0.111578	-0.048436	-0.850014	-0.494353	1.30808	0.281089	0.301589	-0.124915	0.350795
TG(18:0_18:1_18:3<OH>)-3	-2.90522	-0.0862713	-0.0449198	-0.368659	0.689761	0.932774	0.513196	-0.0838572	1.09953	0.754511	-0.254002	0.197231	0.496028	-2.93038	0.943254	0.268665	-1.0896	-0.125826	-1.25613	0.911674	0.442933	0.392563	0.29362	-2.20023	-0.620536	-0.394323	-3.33151	-0.263778	0.28238	-1.16046	0.845263	-0.13529	-0.930845	-0.063935	0.568532	0.247496	-0.66765	0.400367	-0.956618	0.38617	-0.367205	0.457281	-0.879769	-1.24234	1.13713	0.329709	0.688367	0.401653	-0.437901
TG(18:0_18:2_18:2<OH>)	0.872534	-0.342218	-0.537756	0.422293	0.908667	-0.924161	-0.778867	-0.784378	-0.80601	-0.0472376	0.570977	-1.16856	-1.45527	0.706265	1.0207	-0.421498	-0.564718	-0.618129	-0.708426	0.138292	-1.11673	-0.353818	-0.744566	-0.0874892	3.44342	0.761985	-0.638526	0.0751414	-0.188066	0.283736	0.112444	-0.266393	-0.499069	-0.559506	0.141546	0.0604147	-1.27244	-0.0634975	0.755205	-0.0406929	-1.24423	-1.20935	0.109262	0.672684	0.103335	-1.01398	-0.386564	-0.764917	0.456064
TG(18:1_18:1_18:2<O>)	-1.58115	0.766075	0.60309	0.159193	-1.06253	0.739443	0.815755	0.440633	0.421442	-1.69814	-1.5288	0.76146	1.01604	-1.58788	0.750539	0.921274	0.713392	0.732178	0.248935	0.353867	0.468592	0.717798	0.445761	-1.39276	1.33782	0.607979	0.618579	0.253697	0.814997	-1.56632	0.602936	-1.61291	0.821616	0.255829	0.411679	0.708702	0.730459	0.56004	-1.50131	0.571045	0.800464	0.819401	0.685586	-1.58435	0.743967	-0.0357839	0.503937	0.461056	0.411686
TG(18:1_18:1_18:2<OOH{13}>)	0.871945	-0.719783	-0.151652	0.577415	0.898308	0.0367301	-0.386754	0.0481286	0.025156	-0.114985	0.628834	-1.05614	-4.68844	1.01394	0.928061	-3.56	-0.217543	-0.625232	0.325446	0.616274	-0.310683	-0.0960462	-0.217227	-0.101079	2.052	0.948008	0.612778	0.408202	0.267322	0.445073	0.0685302	-0.195561	0.122288	0.190439	0.53715	0.184393	-0.630001	-0.25114	0.488465	0.79292	-0.107659	-0.718335	0.408521	1.09355	0.2797	-0.289792	-0.0256552	-0.340508	0.908803
TG(18:1_18:1_18:3<O>)	1.16397	-0.372498	-1.07759	0.30556	1.08057	-0.526886	-0.659156	-0.755415	-0.379874	0.0792965	-0.271096	-0.687441	0.186366	1.22223	1.10465	0.470819	-0.990992	-0.0238921	-0.616012	0.137393	-1.16415	-0.328079	-0.604097	-0.278708	3.25224	0.555392	-0.498979	-0.174601	-0.539254	0.523427	0.00652401	-0.228304	-0.840325	-0.911914	0.302293	-0.33416	-1.05827	-0.258445	0.215739	0.27231	-1.48433	-0.999738	-0.897092	0.547111	0.788734	-1.27855	-0.931425	-0.851055	0.0569975
TG(18:1_18:1_18:3<OH>)	0.403244	0.465675	0.764014	0.867041	1.06238	0.0438506	-0.585469	0.583513	0.50627	0.464737	0.323462	0.0439182	-0.687908	0.101903	1.14563	-1.23089	0.263298	-0.0694217	-0.667844	0.0970529	-0.303046	0.0759324	-1.09721	0.20086	1.9441	1.26175	0.637993	0.592038	0.48649	-0.000942539	0.672634	0.117845	0.382678	0.649151	0.690788	0.710975	0.289591	-0.114609	0.402914	0.743537	0.480549	-2.87553	0.366386	0.349876	-0.633934	0.190812	0.348848	-2.61933	0.811832
TG(18:1_18:1_18:3<OOH{13}>)	-1.02077	0.491767	0.208738	0.0497375	-0.677438	0.285005	-1.59716	0.997222	0.879296	0.974007	0.603861	1.2384	2.09881	-1.0396	0.597309	-0.449914	-1.50389	0.206301	-1.3207	0.861763	0.276379	0.146933	-1.4577	-0.493445	0.68816	1.22153	0.899416	0.148194	0.345186	0.393955	0.908095	-1.10967	0.247753	0.842278	-1.24654	0.195172	1.02836	0.544437	-0.797292	0.0356378	0.666925	-0.357303	-0.0319846	1.44732	0.760999	0.848374	-1.49862	-0.114541	1.13893
TG(18:1_18:2_18:2<OOH{13}>)	-0.743103	-1.55015	0.580409	-0.970024	-0.400906	0.291565	-1.31758	0.759049	0.834662	0.30398	1.30124	0.335278	-0.932579	-0.761865	-0.436502	-0.174136	-1.22462	-1.13223	1.04766	0.654014	0.0923401	-0.158812	-1.17858	1.03358	0.960166	1.03671	1.71475	1.20604	0.864153	-0.701725	0.473986	-0.831706	0.654743	1.13462	1.21776	-0.635805	0.597773	0.275508	-0.520363	1.5548	0.738094	-1.66543	1.03245	1.02353	-1.48343	0.532651	0.192679	-0.171782	1.29011
TG(18:1_18:2_18:3<O>)	-0.974723	-1.69865	-1.34751	0.497171	-0.667767	0.283178	-1.49004	1.07868	-0.0545757	-1.26751	1.07535	1.19969	1.06373	-0.991553	0.730191	-0.46435	-1.40665	0.215109	0.902664	0.238508	0.103526	0.363156	-1.36535	-0.503269	0.553136	-0.798084	0.479201	0.688838	0.560275	-0.937607	0.695017	0.311632	1.04255	0.81512	0.839897	-0.878475	1.15075	0.836648	-0.774922	0.513007	0.768177	0.0642231	-1.34751	-0.982728	-1.6388	0.164984	0.46674	-1.59367	0.947372
TG(18:1_18:2<O>_18:3<O>)	0.815335	0.495191	-1.6586	0.898252	1.02377	0.604317	-1.84003	-0.221295	-1.9586	0.15211	-1.01728	0.844432	-1.40041	-1.20548	-0.833962	-0.534375	-1.73389	0.0401965	0.296341	0.164358	0.0539031	-2.19354	-1.68131	-0.583917	0.760845	-0.959204	-1.54695	0.852538	-1.91946	0.891612	0.70426	0.352689	-0.394768	0.853362	0.202759	-1.06154	0.450158	0.185645	-0.92972	0.2383	-0.946076	-0.521245	-1.6586	-1.19425	1.44747	0.415538	-1.72788	-0.257746	0.518669
TG(18:1_18:2<OH>_18:2<OH>)	1.36032	-1.36548	-0.968188	-0.776717	-0.199119	0.386652	-1.12945	-1.55419	0.161241	-0.877679	-0.398183	0.678496	-0.738713	-0.565456	-0.235246	0.0310301	-1.03511	-0.941337	-0.849799	-1.11062	0.0103117	0.760196	-0.98838	-0.0130031	1.18223	-0.346562	-0.868959	1.38526	1.19594	-0.50442	0.484755	1.22131	-1.39781	0.521872	-0.774788	-0.437518	-0.094716	-1.02977	1.51219	-0.736268	-1.47262	-1.48248	0.812981	1.18315	1.06768	0.961226	-1.02977	-1.24671	-1.21046
Mean values (for heatmap)
	OT2D	OND	LND
TG(16:0_18:0_18:2<OH>)	-0.367153	-0.0062319	0.373384
TG(16:0_18:0_18:3<O>)	-0.278732	0.010849	0.267883
TG(16:0_18:1_18:1<OH>)	0.0137578	-0.462125	0.448367
TG(16:0_18:1_18:2<OH>)-1	-0.278912	0.388029	-0.109117
TG(16:0_18:1_18:2<OH>)-2	-0.29958	0.345603	-0.0460226
TG(16:0_18:1_18:2<OOH>)	-0.0912994	0.407662	-0.316363
TG(16:0_18:1_18:3<O>)	-0.287033	0.327663	-0.0406296
TG(16:0_18:1_20:4<3O>)	0.367007	0.131452	-0.498459
TG(16:0_18:1_20:4<OH>)	0.449196	0.155185	-0.604381
TG(16:0_18:2_18:2<2O>)	-0.105306	-0.203262	0.308568
TG(16:0_18:2_18:2<OOH{13}>)	0.0798251	0.288724	-0.368549
TG(16:0_18:3_18:1<2OH>)	-0.306346	-0.147535	0.453881
TG(16:1_18:1_18:2<OH>)	-0.0881197	0.350046	-0.261926
TG(18:0_18:1_18:3<OH>)	-0.209604	-0.117495	0.327099
TG(18:0_18:1_18:3<OH>)-1	0.0614615	0.292195	-0.353657
TG(18:0_18:1_18:3<OH>)-3	-0.182075	-0.249517	0.431592
TG(18:0_18:2_18:2<OH>)	-0.146975	0.387103	-0.240129
TG(18:1_18:1_18:2<O>)	0.187993	-0.346992	0.158999
TG(18:1_18:1_18:2<OOH{13}>)	0.0328189	0.372172	-0.404991
TG(18:1_18:1_18:3<O>)	-0.152426	0.449992	-0.297565
TG(18:1_18:1_18:3<OH>)	0.197393	0.390663	-0.588056
TG(18:1_18:1_18:3<OOH{13}>)	0.169669	0.269496	-0.439166
TG(18:1_18:2_18:2<OOH{13}>)	0.145521	0.291781	-0.437302
TG(18:1_18:2_18:3<O>)	-0.0708454	0.346031	-0.275186
TG(18:1_18:2<O>_18:3<O>)	-0.326147	0.0130175	0.313129
TG(18:1_18:2<OH>_18:2<OH>)	-0.2098	-0.142285	0.352085
[truncated: 101 more columns]

## Sheet: Figure 5d
Figure 5d
oxCE
Raw data processed in Metaboanalyst v.5 [IQR filtering; Normalization: median centering, log10 transformation, auto-scaling; ANOVA (p < 0.05) filtered]
Individual values
	OT2D
	OT2D_1	OT2D_2	OT2D_3	OT2D_4	OT2D_5	OT2D_6	OT2D_7	OT2D_8	OT2D_9	OT2D_10	OT2D_11	OT2D_12	OT2D_13	OT2D_14	OT2D_15	OT2D_16	OT2D_17	OT2D_18	OT2D_19	OT2D_20	OT2D_21	OT2D_22	OT2D_23	OT2D_24	OT2D_25	OT2D_26	OT2D_27	OT2D_28	OT2D_29	OT2D_30	OT2D_31	OT2D_32	OT2D_33	OT2D_34	OT2D_35	OT2D_36	OT2D_37	OT2D_38	OT2D_39	OT2D_40	OT2D_41	OT2D_42	OT2D_43	OT2D_44	OT2D_45	OT2D_46	OT2D_47	OT2D_48	OT2D_49
CE(5:0<oxo{5}>)	1.26783	-0.655062	-0.0855821	-0.0855821	0.0130431	2.05852	0.525042	-0.0624407	0.688963	-0.346708	-0.97541	-0.0855821	-0.199225	-0.443601	0.154093	-2.70098	0.387014	-0.794419	1.57645	1.87578	0.17096	0.914318	1.37485	0.335077	-0.573511	-0.0855821	0.259773	0.703816	0.353403	-0.119634	-0.736021	-0.204431	1.07227	0.799828	1.91063	1.16798	2.136	0.142821	0.40164	1.28879	-0.32602	2.1611	-0.906667	1.76922	1.15917	2.29722	1.12367	1.25413	0.335892
CE(9:0<oxo{9}>)	2.01985	-1.01314	0.193157	-0.43195	-0.469114	0.101214	0.649381	-0.340813	0.0215342	1.23375	-1.33689	-0.814893	1.21903	1.21249	-0.527661	-1.37584	-0.859447	-1.07064	-0.0828846	-0.523333	-0.482972	-0.215889	0.570825	0.138696	2.18776	0.698752	-0.778919	-0.485374	-0.900589	1.65688	-0.637975	-0.379982	-0.738281	0.349156	-0.634041	-0.873883	0.443876	-1.35826	-0.39612	0.935129	-2.3374	1.10501	-1.36441	1.88086	0.562693	-0.232324	-0.298728	0.211517	1.04155
CE(18:0<ep>)-1	0.263066	0.301723	0.226048	-0.927968	0.378604	-0.19134	0.330401	-1.87672	0.0344249	0.956571	-2.93724	-0.940933	-0.324467	0.857235	-0.0897942	-1.48567	0.486284	0.477582	-0.418396	-0.965236	-1.83078	0.111847	-0.810712	1.07502	0.295221	-1.17336	-1.87004	-0.0744087	-0.0363714	-0.503663	-0.331209	0.0367987	0.204758	0.000490007	-0.113316	2.02601	0.358579	0.413701	-0.650212	-0.19394	-0.849257	1.41586	-2.47193	-0.0797175	-0.87786	-0.495072	-0.86531	-0.148683	-2.91002
CE(18:0<ep>)-2	-1.18124	-0.26802	0.373907	-0.472813	0.672584	0.892499	0.549188	-1.36499	-0.0133724	0.444	-1.80627	-0.608725	-0.499347	0.42414	0.174978	-1.52798	0.228123	0.69843	-1.11613	-0.310287	-0.991129	0.61854	-0.0143116	0.539423	0.672584	-0.342212	-2.63372	0.033772	-0.836657	-0.499157	0.866874	0.731559	0.672584	-0.26406	0.672584	1.95138	-0.487118	-0.194543	-0.187682	0.23231	-1.11869	1.7343	-1.59373	0.0412236	-0.537434	0.316544	-0.356393	0.583	-2.04804
CE(18:1<OH>)	0.330884	0.146523	0.307923	-0.74266	-0.770953	-0.476232	-0.251226	-0.87786	-0.57477	0.964911	0.185706	-0.880987	1.38558	0.272438	1.57043	-0.0342223	-0.526157	0.322058	-0.586027	0.615885	-1.75363	-0.0111538	-0.886243	1.0416	2.27191	0.765502	-1.39684	-0.88761	-0.553965	0.569658	0.942688	1.09403	-0.853802	-0.534208	-1.33421	-0.217079	0.376145	-0.615601	1.1767	-0.156332	-0.757123	-3.48978	0.5244	0.940096	0.5146	-0.903704	-0.0215965	-1.14943	0.954307
CE(18:2<2OH>)	0.643025	-0.342342	0.87011	-0.379611	0.569424	0.715156	-0.282286	-1.51942	-0.366503	0.964131	-1.08301	-0.179863	-0.354972	0.835046	0.0165348	-1.61605	-0.978412	-0.378454	-0.683151	-0.388833	-1.32164	0.715156	0.0821502	-0.0118729	-0.643385	-0.492264	-1.17707	0.0374351	-0.825672	-0.0571199	0.382172	0.186256	-0.405716	0.715156	-0.516896	0.418671	0.379029	0.102894	-0.317726	0.483485	-1.39572	1.79834	-0.757892	-0.907049	1.05395	0.418671	-0.488162	0.715156	-1.93721
CE(18:2<O>)	-0.483267	0.625859	-0.0370673	-0.473017	-1.10681	-1.37766	0.939964	-0.433283	0.483052	0.369292	-1.3753	0.336539	3.00349	0.186295	-0.501009	0.162083	0.56278	1.18174	-1.37249	-0.501009	-0.266296	-1.23397	-0.0908685	-1.75461	0.420408	-1.4272	-0.501009	-0.101854	0.241884	-1.34516	-0.501009	-0.501009	-0.753072	-0.647505	-1.09857	1.2187	0.716981	-0.00536374	-0.501009	-0.580525	-1.89377	1.10764	-0.0608833	-1.45978	-1.02223	-0.576895	-0.322469	0.292298	-0.758041
CE(18:2<OH>)-1	-0.0849711	-3.07235	0.67008	-0.00100735	0.09514	0.419297	-0.297836	-1.19149	0.0940062	-0.297836	-0.100188	-2.68702	-0.0661065	-1.4328	0.94162	0.264515	0.0533581	-0.297836	-0.297836	-0.0138849	-1.10413	-0.0240645	-0.297836	0.107419	-0.554637	-0.549262	-0.632197	0.460988	-0.297836	1.06494	0.959948	-0.166412	-1.87948	-0.185812	-1.22801	0.490964	-1.95864	-0.0917158	-1.11736	1.95109	0.13612	-1.56938	0.60355	-0.297836	-0.297836	-0.297836	-0.297836	-0.570937	1.59776
CE(18:2<OH>)-2	1.08851	-0.0129459	0.0546444	-0.577363	-0.593516	-0.360953	-0.257471	-1.73528	0.113105	1.03037	0.319274	-0.00980585	1.09666	0.679314	0.796292	-0.514303	0.346422	0.0354306	-0.336738	-0.419945	-1.58533	-0.726238	-0.503375	0.548725	1.94488	0.70003	0.339032	-0.344487	-0.122529	0.901039	1.39002	0.590631	-0.0208717	-0.343579	-1.03444	-0.470834	0.623872	-0.631562	0.33698	0.331707	-0.064975	-2.31346	-0.172404	1.45862	0.410445	-0.446178	-0.172404	-1.37259	1.75079
CE(18:2<OOH{9}>)	0.695538	-1.39685	0.143288	0.228321	0.0516773	0.359193	-0.401709	-0.231202	0.944145	0.34265	0.579405	-1.23714	-4.37884	1.01794	0.363988	-1.29495	0.395229	-0.537045	0.450456	0.649384	-0.267499	-0.443718	0.246036	0.553944	0.996253	0.951696	1.68032	-0.0127263	0.2281	0.885906	0.670144	0.242589	0.477221	0.265706	0.0917971	-0.309507	-0.290689	-0.857719	-0.800139	1.00178	0.503253	-1.14163	0.711599	1.82479	0.424536	0.11503	0.126666	-0.504274	1.4945
CE(18:2<OOH>)	0.869972	-1.13841	-1.14451	0.663969	0.277621	0.796873	-0.694898	0.293199	0.913805	0.381519	0.88738	-0.285013	-2.01712	-0.232591	-0.850072	-1.34198	0.888091	-1.86117	1.52913	0.117215	0.443216	-0.963453	-0.342227	0.386506	1.17107	0.738085	-0.347782	0.883148	-0.789165	-0.173127	-0.511384	0.228463	-0.270906	1.33598	-0.520087	-2.04434	-0.625772	-0.617066	-0.67134	1.57824	1.20061	-2.79989	1.02349	1.98904	0.850538	0.813236	-0.915654	-1.08745	1.37639
CE(18:3<2O>)-1	0.581182	0.196517	-0.246736	-0.284416	0.163266	0.526392	1.02781	-0.261639	0.614019	1.04137	-2.28485	0.281702	0.804889	1.57424	-0.59168	-0.652746	-2.03041	-0.00399283	-0.0948083	-0.391953	-0.333802	0.345546	0.289321	-0.773261	-0.758443	-0.161906	-0.964053	0.47878	-0.901414	-0.156761	0.951792	-0.551812	0.0444198	0.415644	-0.624564	0.150922	0.154937	-0.384289	-1.2615	0.537931	-0.773261	1.99416	-1.59354	-1.11104	1.10027	0.238317	-2.33838	0.777204	-0.773261
CE(18:3<2O>)-2	0.202948	0.98043	-1.31467	-1.75195	-0.891886	0.209139	-2.08317	0.209139	0.101555	0.11667	0.209139	2.00801	2.01762	0.715472	-0.214845	0.209139	0.209139	-0.0171485	-3.48534	-0.407781	0.209139	-0.192832	-0.149003	1.3692	2.13278	1.09491	-0.10755	-0.540566	0.355773	0.807457	0.00204172	-0.595745	-0.207466	0.558958	0.527698	-1.84657	0.996387	-0.861827	0.443842	0.209139	-1.28387	-0.363045	1.11029	0.327922	-0.416031	0.775991	0.276711	0.0413889	2.50124
CE(18:3<O>)	0.268885	0.377623	-0.870932	-0.468007	-0.675309	0.143045	0.940081	-0.944323	1.18707	1.41575	-1.96666	0.495821	2.74484	2.01727	-0.0232888	0.346688	-0.817415	0.407546	0.23124	0.0931958	-1.09297	-1.08833	0.71947	-0.548786	0.36431	0.138666	0.626689	-0.877779	-1.01165	1.13714	1.12365	0.625247	-0.147994	-0.371411	-0.775694	-1.19863	0.733375	-1.44953	-0.905096	1.03422	-1.3499	-1.4312	-1.54373	0.765557	1.66764	-1.03502	-0.900159	-0.870111	0.911136
CE(18:3<OH>)	-0.817731	-0.534178	0.283663	0.232801	-0.247517	0.762613	-0.486585	-0.168532	-0.0327235	0.0108815	1.02472	0.379389	-1.0112	-1.0112	0.663065	-0.242713	1.86784	-0.0689195	-1.35981	0.441245	-0.555415	0.646442	-0.0778377	1.15011	1.33055	1.12174	1.5612	-0.616409	0.757113	0.525132	0.0197495	0.359711	-0.222451	-0.0865885	0.515615	0.397053	-1.0112	-1.0112	0.820042	0.865593	1.38458	-2.4174	0.90025	-0.378051	-0.701229	0.716566	0.465484	-0.406822	1.72401
CE(20:3<OH>)	1.7885	0.0579271	-1.7161	0.0130195	0.145216	0.163738	-0.251906	-0.0561212	0.0623305	-0.158611	1.01711	0.720225	0.337538	0.412887	0.314764	-0.146398	1.5447	-0.599613	-0.491738	0.647352	-0.718422	-0.387415	1.02415	1.48186	1.15583	0.213191	0.896845	0.503038	0.363127	0.779395	0.586757	0.0902103	-0.241707	-1.38716	0.164758	-0.46029	-0.612791	-0.309545	1.14758	0.510139	0.126563	-1.49378	1.88454	0.710589	0.282854	0.228618	-1.22455	-0.37839	1.55307
CE(20:3<OOH>)	1.39157	-0.900658	-2.43267	0.383871	0.815738	0.691837	-0.409035	0.794303	0.480719	-0.179685	1.04468	-0.501149	-2.23027	1.03287	0.350107	-0.242941	0.84057	-0.244487	0.119881	0.618826	0.339422	0.393808	0.802096	1.18597	0.676237	0.913887	1.12428	0.380098	0.64853	0.844763	0.311569	0.255361	0.785486	-0.188013	0.337161	0.0457506	-0.033719	-0.0187622	0.466118	0.833565	0.557081	-0.384127	1.39881	0.439531	0.404838	0.509454	-0.106218	-0.00310155	1.02638
CE(20:4<OH,O>)	2.08971	0.769408	-0.799869	-0.425563	-0.574223	0.970375	0.209877	0.0675485	-0.129978	-0.691945	0.830703	0.0397617	0.865922	0.480675	0.390461	-0.809471	0.629981	-0.553626	-0.651532	2.00206	-0.075752	0.0379711	0.18499	0.818618	0.58375	0.842839	0.0482455	0.72774	-0.0539506	0.144499	-1.06277	0.537887	0.881155	-0.136941	0.593173	-0.407776	2.19271	-0.329184	1.1996	0.00869738	0.428463	-1.38039	1.04722	1.9073	0.949837	0.835642	-0.20857	-0.878745	1.84753
CE(20:4<OH>)	1.46899	0.984398	-0.362033	0.445706	-0.378712	-0.209616	-0.0447762	-0.388903	0.0201546	-0.141729	1.56787	0.336432	0.741277	-0.247306	0.733422	-0.254574	1.15493	0.0742168	-0.705283	0.122371	-1.18073	-0.268166	-0.0995693	1.11386	1.1482	0.882711	0.922274	0.116265	0.574746	0.336358	0.888014	0.281698	0.751107	-0.69011	-0.346996	0.37709	0.946925	-0.080859	0.960265	0.136199	0.891423	-1.57243	0.635281	1.31033	-1.12856	-0.543103	-0.10158	-1.114	1.60658
CE(20:4<OOH>)	0.992005	0.032944	0.0615033	0.636859	0.536422	-0.140729	0.213739	0.213854	0.622681	0.171098	1.32554	0.304338	-1.08433	0.282217	0.430548	-0.553396	0.739771	0.0657745	-0.0997153	0.888331	0.231975	0.564904	0.501182	1.17715	0.347359	0.822436	1.07917	0.405945	0.241827	0.170893	0.629913	0.259709	0.59753	-0.0734929	0.101457	0.362363	0.116962	0.158865	0.487092	0.445958	1.17282	-0.503855	0.661501	1.03465	-0.314449	0.289441	0.287464	-0.385366	0.877003
CE(20:5<2O>)	0.501992	1.01152	-2.29324	0.167736	-2.43881	0.685427	-0.103156	0.203005	-0.00139464	-0.00217363	0.530321	1.21245	1.17223	0.516552	0.637689	0.327346	0.583141	0.333426	0.286499	-0.0569775	0.236613	0.0592705	0.900636	0.752072	0.307362	0.732999	0.273445	0.415938	0.0605446	-1.98277	-1.92275	0.765021	0.929335	-0.0625429	0.423532	0.678312	0.902742	0.450686	0.717436	0.611012	-0.294234	0.0357357	1.01567	0.748202	0.812337	-0.185276	0.0783228	0.150924	0.626084
CE(20:5<2OH>)	1.32777	0.0233289	-0.107925	-0.221924	-0.434276	1.38494	0.478719	0.280018	0.333429	-0.418973	0.523469	0.418772	0.823006	-0.563497	0.084695	-0.962289	0.774082	-0.630171	1.555	1.11677	-0.273023	-0.0288685	0.737833	0.374532	0.85081	1.00234	1.071	0.240179	0.00121317	0.375529	0.188239	0.636138	0.795069	0.175957	0.647145	-0.681618	1.03863	0.335336	1.35581	0.19404	0.68223	-0.732294	1.64269	1.28416	1.07279	0.447821	0.537818	-0.430215	1.08072
CE(20:5<O>)	0.931144	1.30978	-0.195437	0.624399	0.150262	-0.0405885	0.373797	0.605138	-0.242842	-0.0508077	1.57238	1.44041	1.76302	0.0780565	0.275557	0.664309	0.946892	0.873681	0.291737	0.75864	-0.457647	0.291611	0.611597	0.897026	-0.397029	1.02856	0.896389	0.16682	-0.278773	-0.788895	0.457287	-0.266614	-0.026371	-1.15926	0.635408	0.524277	1.3899	0.239098	0.943532	-0.0817397	1.03887	-1.31154	0.412683	1.16279	-3.28106	-0.382899	0.0186423	-0.711462	0.353053
CE(20:5<OH>)	0.276064	0.746074	0.29374	0.279939	0.52043	0.0820583	-0.00752495	0.239959	0.627299	-0.0336152	0.915027	0.514644	0.721752	-0.746115	0.122622	-0.247293	0.666207	0.549183	1.33387	0.00984898	-0.571632	-0.336783	-0.176695	0.353878	0.820184	1.00993	1.27674	-0.142445	0.247064	0.746074	0.407365	0.547251	1.00899	-0.808535	-0.162686	0.528091	-1.07601	0.665103	0.925392	0.229384	0.98413	-0.866911	1.25866	0.463238	-3.78114	0.434598	0.441982	-0.0802187	0.102693
CE(20:5<OOH>)	0.966178	-0.0666915	-0.0930184	-0.0880105	0.550097	1.12183	0.1974	0.801466	0.788853	0.235475	0.879328	-0.279431	0.289997	-0.103836	0.00109495	-0.539404	0.527214	-0.624665	1.60421	1.53653	0.221594	0.0179314	0.478496	0.742423	0.481697	1.06453	1.59232	0.112844	-0.423952	0.639629	0.571042	0.288455	1.12686	-0.208422	0.68447	-0.127459	0.569499	-0.0574917	0.571242	0.454618	1.02563	-0.959417	1.26424	1.04943	0.837768	0.553352	0.0538572	-0.443892	1.36785
CE(22:6<OH>)	0.746101	0.394258	0.608743	0.795637	0.321113	0.350208	0.430752	0.480945	0.888916	0.429772	0.889755	-0.150869	0.8815	-0.141804	0.520871	0.157016	0.715598	0.747616	0.906211	0.440181	-0.920296	0.160555	0.0224211	0.729066	0.64859	0.805489	0.753191	0.157424	-1.72156	0.8892	0.925718	0.216205	0.691623	-1.72712	-0.0390645	0.287429	-1.89122	0.372587	0.429158	0.647044	0.908604	-2.3739	1.01104	0.41498	-1.76989	-0.200848	0.424628	-0.556709	-0.161105
Mean values (for heatmap)
	OT2D	OND	LND
CE(5:0<oxo{5}>)	0.450263	0.0409692	-0.491232
CE(9:0<oxo{9}>)	-0.0396359	0.375297	-0.335662
CE(18:0<ep>)-1	-0.350373	-0.284492	0.634865
CE(18:0<ep>)-2	-0.16513	-0.349723	0.514852
CE(18:1<OH>)	-0.0751388	0.451234	-0.376096
CE(18:2<2OH>)	-0.166213	-0.591307	0.75752
CE(18:2<O>)	-0.30671	-0.231601	0.538311
CE(18:2<OH>)-1	-0.225806	0.290705	-0.0648996
CE(18:2<OH>)-2	0.0581748	0.656731	-0.714906
CE(18:2<OOH{9}>)	0.146433	0.581501	-0.727934
CE(18:2<OOH>)	0.0232506	0.462618	-0.485868
CE(18:3<2O>)-1	-0.158031	-0.326962	0.484993
CE(18:3<2O>)-2	0.0948833	0.225617	-0.3205
CE(18:3<O>)	-0.0266063	0.496738	-0.470131
CE(18:3<OH>)	0.18322	0.420908	-0.604128
CE(20:3<OH>)	0.230402	0.518384	-0.748786
CE(20:3<OOH>)	0.327666	0.395148	-0.722813
CE(20:4<OH,O>)	0.344451	0.389005	-0.733456
CE(20:4<OH>)	0.258593	0.602235	-0.860828
CE(20:4<OOH>)	0.363625	0.250981	-0.614606
CE(20:5<2O>)	0.235215	0.122702	-0.357917
CE(20:5<2OH>)	0.421554	0.343704	-0.765258
CE(20:5<O>)	0.278216	0.327313	-0.605528
CE(20:5<OH>)	0.249109	0.377255	-0.626364
CE(20:5<OOH>)	0.446029	0.38921	-0.835239
CE(22:6<OH>)	0.205412	0.575657	-0.781068
[truncated: 101 more columns]

## Sheet: Figure S3
Figure S3
ID	Formula (Neutral)	Exact Mass	Nominal Mass	RT	KMD(H)
CE(5:0<oxo{5}>)	C32H52O3	484.392	484	18.4	3.36931
CE(7:0<oxo{7}>)	C34H56O3	512.423	512	18.7	3.55565
CE(9:0<oxo{9}>)	C36H60O3	540.454	540	20.9	3.74199
CE(10:1<COOH{10}>)	C37H60O4	568.449	568	19.8	3.96444
CE(11:1<oxo{11}>)	C37H62O4	570.465	570	21.4	3.96444
CE(12:1<COOH{12}>)	C39H64O4	596.48	596	20.3	4.15078
CE(12:2<COOH{12}>)	C39H62O4	594.465	594	20.55	4.15078
CE(18:3<O>)	C45H74O3	662.564	662	22.6	4.58053
CE(18:3<OH>)	C45H74O3	662.564	662	23.3	4.58053
CE(18:2<OH>)	C45H76O3	664.579	664	23.5	4.58053
CE(18:2<OH>)	C45H76O3	664.579	664	23.8	4.58053
CE(18:2<ep>)	C45H74O3	662.564	662	24	4.58053
CE(18:2<oxo>)	C45H74O3	662.564	662	24.2	4.58053
CE(18:1<OH>)	C45H78O3	666.595	666	24.2	4.58053
CE(18:2<O>)	C45H76O3	664.579	664	24.6	4.58053
CE(18:3<OH>)	C45H74O3	662.564	662	25	4.58053
CE(18:1<ep>)	C45H76O3	664.579	664	25.2	4.58053
CE(18:0<ep>)	C45H78O3	666.595	666	25.9	4.58053
CE(18:3<2OH>)	C45H74O4	678.559	678	20.6	4.70981
CE(18:2<2OH>)	C45H76O4	680.574	680	21.05	4.70981
CE(18:3<OH,O>)	C45H74O4	678.559	678	21.3	4.70981
CE(18:1<OH,ep>)	C45H76O4	680.574	680	21.65	4.70981
CE(18:3<OH,O>)	C45H74O4	678.559	678	21.8	4.70981
CE(18:3<OH,O>)	C45H74O4	678.559	678	22.2	4.70981
CE(18:1<OH{9},O{10}>)	C45H76O4	680.574	680	22.25	4.70981
CE(18:3<OH,O{9}>)	C45H74O4	678.559	678	22.6	4.70981
CE(18:0<2ep>)	C45H76O4	680.574	680	22.7	4.70981
CE(18:3<2O>)	C45H74O4	678.559	678	22.8	4.70981
CE(18:0<ep,O>)	C45H78O4	682.59	682	23.15	4.70981
CE(18:3<{6,9,12},OOH{10}>)	C45H74O4	678.559	678	23.2	4.70981
CE(18:3<{9,12,15},OOH{13}>)	C45H74O4	678.559	678	23.3	4.70981
CE(18:2<OOH{11}>)	C45H76O4	680.574	680	23.35	4.70981
CE(18:2<OOH{9}>)	C45H76O4	680.574	680	23.6	4.70981
CE(18:1<OOH{11}>)	C45H78O4	682.59	682	24	4.70981
CE(18:1<OOH{10}>)	C45H78O4	682.59	682	24.05	4.70981
CE(20:5<OH>)	C47H74O3	686.564	686	23.1	4.76687
CE(20:4<OH{9}>)	C47H76O3	688.579	688	23.6	4.76687
CE(20:3<OH>)	C47H78O3	690.595	690	24.1	4.76687
CE(20:3<oxo>)	C47H76O3	688.579	688	24.2	4.76687
CE(20:2<OH>)	C47H80O3	692.611	692	24.4	4.76687
CE(20:3<oxo>)	C47H76O3	688.579	688	24.6	4.76687
CE(20:1<ep>)	C47H80O3	692.611	692	24.8	4.76687
CE(20:4<O>)	C47H76O3	688.579	688	25	4.76687
CE(18:3<OH,OOH{13}>)	C45H74O5	694.554	694	20.25	4.83908
CE(18:3<3O>)	C45H74O5	694.554	694	20.7	4.83908
CE(18:2<3O>)	C45H76O5	696.569	696	20.8	4.83908
CE(18:2<3O>)	C45H76O5	696.569	696	21.4	4.83908
CE(18:3<OH,2O>)	C45H74O5	694.554	694	21.9	4.83908
CE(18:2<O,OOH{13}>)	C45H76O5	696.569	696	22	4.83908
CE(18:2<O{11},OOH{13}>)	C45H76O5	696.569	696	22.2	4.83908
CE(18:2<OH{9},OOH{13}>)	C45H76O5	696.569	696	22.3	4.83908
CE(18:1<ep{10-11},OOH{13}>)	C45H76O5	696.569	696	22.55	4.83908
CE(18:3<3O>)	C45H74O5	694.554	694	23.3	4.83908
CE(20:5<OH,ep>)	C47H72O4	700.543	700	19.91	4.89615
CE(20:5<2OH{9,14}>)	C47H74O4	702.559	702	20.4	4.89615
CE(20:4<2OH>)	C47H76O4	704.574	704	20.4	4.89615
CE(20:5<OH,oxo>)	C47H72O4	700.543	700	20.6	4.89615
CE(20:5<2OH{9,12}>)	C47H74O4	702.559	702	20.6	4.89615
CE(20:5<oxo,O>)	C47H72O4	700.543	700	21.1	4.89615
CE(20:4<2OH{9,14}>)	C47H76O4	704.574	704	21.1	4.89615
CE(20:4<OH{9},OH>)	C47H76O4	704.574	704	21.4	4.89615
CE(20:3<2OH>)	C47H78O4	706.59	706	21.6	4.89615
CE(20:4<OH{9},OH>)	C47H76O4	704.574	704	21.9	4.89615
CE(20:3<OH,O{9}>)	C47H78O4	706.59	706	21.9	4.89615
CE(20:3<2oxo>)	C47H72O4	700.543	700	22	4.89615
CE(20:4<OH,O{10}>)	C47H76O4	704.574	704	22.3	4.89615
CE(20:4<OH,O{9}>)	C47H76O4	704.574	704	22.4	4.89615
CE(20:6<2O>)	C47H72O4	700.543	700	22.5	4.89615
CE(20:3<OH,oxo{11}>)	C47H76O4	704.574	704	22.7	4.89615
CE(20:2<OH,ep>)	C47H78O4	706.59	706	22.75	4.89615
CE(20:5<OOH{9}>)	C47H74O4	702.559	702	23	4.89615
CE(20:3<OH,ep>)	C47H76O4	704.574	704	23.1	4.89615
CE(20:4<OOH{13}>)	C47H76O4	704.574	704	23.25	4.89615
CE(20:4<OOH{10}>)	C47H76O4	704.574	704	23.3	4.89615
CE(20:4<OOH{9}>)	C47H76O4	704.574	704	23.35	4.89615
CE(20:4<OOH{11}>)	C47H76O4	704.574	704	23.4	4.89615
CE(20:3<OOH{11}>)	C47H78O4	706.59	706	23.7	4.89615
CE(20:3<OOH{15}>)	C47H78O4	706.59	706	23.75	4.89615
CE(20:3<OOH{12}>)	C47H78O4	706.59	706	23.85	4.89615
CE(20:3<2O>)	C47H78O4	706.59	706	24.2	4.89615
CE(20:2<2O>)	C47H80O4	708.606	708	24.3	4.89615
CE(20:1<ep,O>)	C47H80O4	708.606	708	24.45	4.89615
CE(22:6<OH>)	C49H76O3	712.579	712	23.4	4.95322
CE(22:4<O>)	C49H80O3	716.611	716	24.35	4.95322
CE(20:5<2OH,O>)	C47H74O5	718.554	718	18.1	5.02542
CE(20:5<2OH,O>)	C47H74O5	718.554	718	19.3	5.02542
CE(20:4<2OH,O>)	C47H76O5	720.569	720	19.5	5.02542
CE(20:4<OH,2O>)	C47H76O5	720.569	720	20	5.02542
CE(20:5<O,OOH{15}>)	C47H74O5	718.554	718	20.2	5.02542
CE(20:4<OH,OOH{15}>)	C47H76O5	720.569	720	20.2	5.02542
CE(20:6<3O>)	C47H72O5	716.538	716	20.4	5.02542
CE(20:5<OH,OOH{15}>)	C47H74O5	718.554	718	20.5	5.02542
CE(20:5<O,OOH{9}>)	C47H74O5	718.554	718	20.5	5.02542
CE(20:2<OH,ep,O>)	C47H78O5	722.585	722	20.6	5.02542
CE(20:4<OH,OOH{15}>)	C47H76O5	720.569	720	20.7	5.02542
CE(20:5<OH,2O{14}>)	C47H74O5	718.554	718	21.1	5.02542
CE(20:4<oxo,OOH{12}>)	C47H74O5	718.554	718	21.2	5.02542
CE(20:3<ep{11-12},OOH{9}>)	C47H76O5	720.569	720	21.2	5.02542
CE(20:2<OH,ep,O>)	C47H78O5	722.585	722	21.3	5.02542
CE(20:3<O,OOH{13}>)	C47H78O5	722.585	722	21.4	5.02542
CE(20:3<ep,OOH{9}>)	C47H76O5	720.569	720	21.5	5.02542
CE(20:6<3O>)	C47H72O5	716.538	716	21.6	5.02542
CE(20:3<oxo,OH,O>)	C47H74O5	718.554	718	21.9	5.02542
CE(20:3<ep,OOH{12}>)	C47H76O5	720.569	720	22.1	5.02542
CE(22:6<2OH>)	C49H76O4	728.574	728	20.65	5.08249
CE(22:4<OH,ep>)	C49H78O4	730.59	730	21.4	5.08249
CE(22:5<OH,oxo>)	C49H76O4	728.574	728	21.6	5.08249
CE(22:4<OH,ep>)	C49H78O4	730.59	730	21.7	5.08249
CE(22:6<OOH{8}>)	C49H76O4	728.574	728	23.27	5.08249
CE(22:6<2OH,O>)	C49H76O5	744.569	744	18.6	5.21177
CE(22:6<OH,2O>)	C49H76O5	744.569	744	19.4	5.21177
CE(22:5<3O>)	C49H78O5	746.585	746	21.8	5.21177

## Sheet: Figure S4a
Figure S4a
Absolute Intensities (arb. units)
#	LND		OND		OT2D
	PC(16:0_18:2<OH{9}>)	PC(16:0_18:2<OH{13}>)	PC(16:0_18:2<OH{9}>)	PC(16:0_18:2<OH{13}>)	PC(16:0_18:2<OH{9}>)	PC(16:0_18:2<OH{13}>)
1	1960000	3470000	1490000	2520000	2470000	3730000
2	2740000	3780000	5220000	8560000	3150000	4770000
3	2410000	3720000	2890000	4940000	2220000	3780000
4	4110000	5760000	2880000	4710000	2790000	4820000
5	3040000	4360000	3460000	5010000	3050000	4520000
6	3190000	5290000	2670000	4080000	2500000	3730000
7	4000000	5570000	2750000	4230000	3040000	4640000
8	2590000	4250000	2710000	4480000	2530000	3930000
9	3390000	4930000	2940000	4350000	3130000	4930000
10	3650000	5680000	7640000	11900000	1840000	2940000
11	3640000	4910000	3510000	4930000	4260000	6920000
12	3930000	5800000	3130000	4510000	3250000	5120000
13	NA	NA	4190000	6770000	2810000	4420000
14	1980000	3430000	1520000	2720000	5540000	9310000
15	5260000	8260000	4360000	6860000	1860000	3230000
16	4050000	5800000	2180000	3550000	2740000	4380000
17	4210000	6550000	3010000	4910000	3560000	6000000
18	2560000	3140000	2990000	4870000	2660000	4150000
19	7760000	11800000	3190000	4520000	2300000	3580000
20	4160000	6610000	2230000	3540000	2110000	3160000
21	4000000	6680000	3750000	5280000	2880000	4810000
22	2720000	3900000	2510000	4060000	3680000	5880000
23	2830000	4550000	2910000	5030000	1920000	2990000
24	4050000	5830000	2490000	4060000	3510000	5480000
25	3080000	5320000	1820000	2790000	6190000	10900000
26	6070000	8920000	2350000	4100000	2110000	3130000
27	6110000	8280000	5420000	8350000	3500000	4880000
28	9010000	13700000	3550000	5510000	2580000	4140000
29	6090000	8750000	2520000	4190000	1730000	2840000
30	5400000	8950000	2630000	4140000	2330000	4050000
31	6420000	9960000	2300000	3530000	5210000	9330000
32	6750000	10600000	2250000	3480000	2800000	4290000
33	4310000	7790000	2830000	4330000	2550000	4100000
34	3000000	4680000	2460000	3940000	2180000	3170000
35	6360000	10200000	2150000	3310000	2160000	3020000
36	3630000	5480000	1730000	2790000	2840000	4470000
37	3190000	4640000	2340000	3720000	5080000	8290000
38	3560000	5570000	2200000	3130000	1730000	2840000
39	5770000	7770000	2070000	3250000	3840000	6470000
40	2710000	4090000	1390000	2340000	3740000	5870000
41	3940000	6990000	1970000	3070000	2890000	4620000
42	3850000	5660000	2160000	3360000	5080000	7870000
43	4080000	6310000	1690000	2630000	4440000	7370000
44	5070000	7320000	1920000	3100000	2930000	5100000
45	3830000	6650000	965000	1430000	3340000	5290000
46	3380000	5190000	2980000	4550000	2320000	3940000
47	2140000	2920000	2660000	4160000	2360000	3790000
48	4010000	6670000	2760000	4100000	2480000	4440000
49	3530000	5020000	2640000	3860000	2860000	4760000
50	5110000	7610000	3030000	4960000	1840000	3150000
Mean	4.13531e+06	6.30837e+06	2788100	4370200	3018200	4866800
SD	1.51335e+06	2.31773e+06	1.11366e+06	1.7275e+06	1.0313e+06	1.80207e+06
95% CI	423731	648952	308686	478830	285857	499499
N	49	49	50	50	50	50
Two-tailed t test with Confidence Interval 95% (p <0.05) (unpaired, parametric, the same SD in both population assumed)
LND	Column B	PC(16:0_18:2<OH{13}>)
	vs.	vs.
	Column A	PC(16:0_18:2<OH{9}>)
	Unpaired t test
	P value	3.66638e-07
	P value summary	****
	Significantly different (P < 0.05)?	Yes
	One- or two-tailed P value?	Two-tailed
	t, df	t=5.464, df=96
	How big is the difference?
	Mean of column A	4140816
	Mean of column B	6332653
	Difference between means (B - A) ± SEM	2191837 ± 401150
	95% confidence interval	1395561 to 2988112
	R squared (eta squared)	0.2372
	F test to compare variances
	F, DFn, Dfd	2.414, 48, 48
	P value	0.00279434
	P value summary	**
	Significantly different (P < 0.05)?	Yes
	Data analyzed
	Sample size, column A	49
	Sample size, column B	49
OND	Column B	PC(16:0_18:2<OH{13}>)
	vs.	vs.
	Column A	PC(16:0_18:2<OH{9}>)
	Unpaired t test
	P value	4.42638e-07
	P value summary	****
	Significantly different (P < 0.05)?	Yes
	One- or two-tailed P value?	Two-tailed
	t, df	t=5.412, df=98
	How big is the difference?
	Mean of column A	2793400
	Mean of column B	4376000
	Difference between means (B - A) ± SEM	1582600 ± 292427
	95% confidence interval	1002289 to 2162911
	R squared (eta squared)	0.2301
	F test to compare variances
	F, DFn, Dfd	2.470, 49, 49
	P value	0.00195068
	P value summary	**
	Significantly different (P < 0.05)?	Yes
	Data analyzed
	Sample size, column A	50
	Sample size, column B	50
OT2D	Column B	PC(16:0_18:2<OH{13}>)
	vs.	vs.
	Column A	PC(16:0_18:2<OH{9}>)
	Unpaired t test
	P value	9.687e-09
	P value summary	****
	Significantly different (P < 0.05)?	Yes
	One- or two-tailed P value?	Two-tailed
	t, df	t=6.271, df=98
	How big is the difference?
	Mean of column A	3018000
	Mean of column B	4868000
	Difference between means (B - A) ± SEM	1850000 ± 294994
	95% confidence interval	1264594 to 2435406
	R squared (eta squared)	0.2864
	F test to compare variances
	F, DFn, Dfd	3.080, 49, 49
	P value	0.000132726
	P value summary	***
	Significantly different (P < 0.05)?	Yes
	Data analyzed
	Sample size, column A	50
	Sample size, column B	50

[truncated: 8 more sheets: Figure S4b, Figure S4c, Figure S4d, Figure S4e, Figure S4f, Figure S5a, Figure S5b, Figure S5c]
